# Supplementary material for: (E)-2,2′-[3-(2-Nitro­phen­yl)prop-2-ene-1,1-di­yl]bis­(3-hy­droxy­cyclo­hex-2-en-1-one)
Source: Acta Crystallogr Sect E Struct Rep Online. 2011 Dec 23;68(Pt 1):o245. doi: 10.1107/S1600536811054730 (PMC3254576; doi:10.1107/S1600536811054730)
Supplement: Supplementary file 1 [file e-68-0o245-sup1.cif]

##############################################################################
#                                                                            #
# This CIF contains the data in a paper accepted for publication in          #
# Acta Crystallographica Section E. It conforms to the requirements of       #
# Notes for Authors for Acta Crystallographica Section E, and has been       #
# peer reviewed under the auspices of the IUCr Commission on Journals.       #
#                                                                            #
# Full details of the Crystallographic Information File format               #
# are given in the paper "The Crystallographic Information File (CIF):       #
# a New Standard Archive File for Crystallography" by S. R. Hall, F. H.      #
# Allen and I. D. Brown [Acta Cryst. (1991), A47, 655-685].                  #
#                                                                            #
# The current version of the core CIF dictionary is obtainable from          #
# ftp://ftp.iucr.org/pub/cif_core.dic.                                       #
#                                                                            #
# Software is freely available for graphical display of the structure(s)     #
# in this CIF. For information consult the CIF software page                 #
# http://www.iucr.org/resources/cif/software.                                #
#                                                                            #
# This file may be used for bona fide research purposes within the           #
# scientific community so long as proper attribution is given to the journal # 
# article from which it was obtained.                                        #
#                                                                            #
##############################################################################
data_global
_audit_creation_method     'by CrystalStructure 4.0'
_journal_date_recd_electronic     2011-12-08
_journal_date_accepted     2011-12-19
_journal_name_full     'Acta Crystallographica, Section E'
_journal_year     2012
_journal_volume     68
_journal_issue      1
_journal_page_first     o245
_journal_page_last     o245
_journal_paper_category     QO
_journal_paper_doi     10.1107/S1600536811054730
_journal_coeditor_code     FF2047
_publ_contact_author_name     'Joo Hwan Cha'
_publ_contact_author_address     'Advanced Analysis Center, KIST'
_publ_contact_author_email     'jhcha@kist.re.kr'
_publ_contact_author_fax     '+82-2-958-5969'
_publ_contact_author_phone     '+82-2-958-5959'
_publ_section_title
;\
(<i>E</i>)-2,2'-[3-(2-Nitrophenyl)prop-2-ene-1,1-diyl]bis(3-hydroxycyclohex-2-\
en-1-one)
;
loop_
    _publ_author_name
    _publ_author_address
    'Joo Hwan Cha'
;
Advanced Analysis Center, Korea Institute of Science & Technology,
Hwarangro 14-gil, Seongbuk-gu, Seoul 136-791, Republic of Korea
;
    'Young Hee Kim'
;
Center for Neuro-Medicine, Korea Institute of Science & Technology,
Hwarangro 14-gil, Seongbuk-gu, Seoul 136-791, Republic of Korea
;
    'Jae Kyun Lee'
;
Center for Neuro-Medicine, Korea Institute of Science & Technology,
Hwarangro 14-gil, Seongbuk-gu, Seoul 136-791, Republic of Korea
;
    'Yong Seo Cho'
;
Center for Neuro-Medicine, Korea Institute of Science & Technology,
Hwarangro 14-gil, Seongbuk-gu, Seoul 136-791, Republic of Korea
;
data_I
_chemical_name_systematic
;
(<i>E</i>)-2,2'-[3-(2-Nitrophenyl)prop-2-ene-1,1-diyl]bis(3-hydroxycyclohex-2-
en-1-one)
;
_chemical_formula_moiety     'C21 H21 N O6'
_chemical_formula_sum     'C21 H21 N O6'
_chemical_formula_iupac     'C21 H21 N O6'
_chemical_formula_weight     383.40
_chemical_melting_point     ?
_symmetry_cell_setting     monoclinic
_symmetry_space_group_name_H-M     'P 21/n'
_symmetry_space_group_name_Hall     '-P 2yn'
loop_
    _symmetry_equiv_pos_site_id
    _symmetry_equiv_pos_as_xyz
    1 '+X,+Y,+Z'
    2 '1/2-X,1/2+Y,1/2-Z'
    3 '-X,-Y,-Z'
    4 '1/2+X,1/2-Y,1/2+Z'
_cell_length_a     8.0785(7)
_cell_length_b     8.7261(6)
_cell_length_c     26.2616(17)
_cell_angle_alpha     90.0000
_cell_angle_beta     90.829(3)
_cell_angle_gamma     90.0000
_cell_volume     1851.1(3)
_cell_formula_units_Z     4
_cell_measurement_reflns_used     11386
_cell_measurement_theta_min     3.11
_cell_measurement_theta_max     27.47
_cell_measurement_temperature     296
_exptl_crystal_description     block
_exptl_crystal_colour     colourless
_exptl_crystal_size_max     0.300
_exptl_crystal_size_mid     0.200
_exptl_crystal_size_min     0.100
_exptl_crystal_density_diffrn     1.376
_exptl_crystal_density_meas     ?
_exptl_crystal_density_method     'not measured'
_exptl_crystal_F_000     808.00
_exptl_absorpt_coefficient_mu     0.101
_exptl_absorpt_correction_type     multi-scan
_exptl_absorpt_process_details     '(ABSCOR; Rigaku, 1995)'
_exptl_absorpt_correction_T_min     0.739
_exptl_absorpt_correction_T_max     0.990
_diffrn_ambient_temperature     296
_diffrn_radiation_type     'Mo K\a'
_diffrn_radiation_wavelength     0.71075
_diffrn_measurement_device_type     'Rigaku R-AXIS RAPID'
_diffrn_measurement_method     \w
_diffrn_detector_area_resol_mean     10.000
_diffrn_reflns_number     14705
_diffrn_reflns_av_R_equivalents     0.0279
_diffrn_reflns_theta_max     25.35
_diffrn_reflns_theta_full     25.35
_diffrn_measured_fraction_theta_max     0.998
_diffrn_measured_fraction_theta_full     0.998
_diffrn_reflns_limit_h_min     -9
_diffrn_reflns_limit_h_max     9
_diffrn_reflns_limit_k_min     -10
_diffrn_reflns_limit_k_max     9
_diffrn_reflns_limit_l_min     -31
_diffrn_reflns_limit_l_max     31
_diffrn_standards_number     0
_diffrn_standards_interval_count     .
_diffrn_standards_decay_%     ?
_refine_special_details
;
Refinement was performed using all reflections. The weighted
R-factor (wR) and goodness of fit (S) are based on F^2^.
R-factor (gt) are based on F. The threshold expression of
F^2^ > 2.0 sigma(F^2^) is used only for calculating R-factor (gt).
;
_reflns_number_total     3387
_reflns_number_gt     2335
_reflns_threshold_expression     F^2^>2\s(F^2^)
_refine_ls_structure_factor_coef     Fsqd
_refine_ls_R_factor_gt     0.0452
_refine_ls_wR_factor_ref     0.1560
_refine_ls_goodness_of_fit_ref     1.140
_refine_ls_number_reflns     3387
_refine_ls_number_parameters     263
_refine_ls_number_restraints     0
_refine_ls_hydrogen_treatment     mixed
_refine_ls_weighting_scheme     calc
_refine_ls_weighting_details
            'w = 1/[\s^2^(Fo^2^)+(0.0927P)^2^+0.0000P] where P=(Fo^2^+2Fc^2^)/3'
_atom_sites_solution_hydrogens     geom
_atom_sites_solution_primary     direct
_atom_sites_solution_secondary     difmap
_refine_ls_shift/su_max     0.026
_refine_diff_density_max     0.310
_refine_diff_density_min     -0.240
_refine_ls_extinction_method     none
_refine_ls_extinction_coef     ?
loop_
    _atom_type_symbol
    _atom_type_description
    _atom_type_scat_dispersion_real
    _atom_type_scat_dispersion_imag
    _atom_type_scat_source
    'C' 'C' 0.0033 0.0016
;
International Tables for Crystallography
(1992, Vol. C, Tables 4.2.6.8 and 6.1.1.4)
;
    'H' 'H' 0.0000 0.0000
;
International Tables for Crystallography
(1992, Vol. C, Table 6.1.1.4)
;
    'N' 'N' 0.0061 0.0033
;
International Tables for Crystallography
(1992, Vol. C, Tables 4.2.6.8 and 6.1.1.4)
;
    'O' 'O' 0.0106 0.0060
;
International Tables for Crystallography
(1992, Vol. C, Tables 4.2.6.8 and 6.1.1.4)
;
_computing_data_collection     'RAPID-AUTO (Rigaku, 2006)'
_computing_cell_refinement     'RAPID-AUTO (Rigaku, 2006)'
_computing_data_reduction     'RAPID-AUTO (Rigaku, 2006)'
_computing_structure_solution     'SHELXS97 (Sheldrick, 2008)'
_computing_structure_refinement     'SHELXL97 (Sheldrick, 2008)'
_computing_molecular_graphics     'CrystalStructure (Rigaku, 2010)'
_computing_publication_material     'CrystalStructure (Rigaku, 2010)'
loop_
    _atom_site_type_symbol
    _atom_site_label
    _atom_site_fract_x
    _atom_site_fract_y
    _atom_site_fract_z
    _atom_site_U_iso_or_equiv
    _atom_site_adp_type
    _atom_site_calc_flag
    _atom_site_refinement_flags
    _atom_site_occupancy
    _atom_site_symmetry_multiplicity
    _atom_site_disorder_assembly
    _atom_site_disorder_group
    O O1 0.45785(19) 0.22041(16) 0.07963(5) 0.0513(4) Uani d . 1.0 4 . .
    O O2 0.3744(3) 0.49657(15) 0.22975(5) 0.0564(5) Uani d . 1.0 4 . .
    O O3 0.4192(2) 0.24905(17) 0.28520(5) 0.0529(5) Uani d . 1.0 4 . .
    O O4 0.5653(3) -0.00381(17) 0.13489(6) 0.0624(5) Uani d . 1.0 4 . .
    O O5 -0.1568(3) 0.3544(2) 0.09158(9) 0.0951(8) Uani d . 1.0 4 . .
    O O6 -0.1984(3) 0.3325(3) 0.01141(8) 0.0992(8) Uani d . 1.0 4 . .
    N N28 -0.1634(3) 0.2779(3) 0.05255(8) 0.0639(6) Uani d . 1.0 4 . .
    C C7 0.4594(3) 0.1130(2) 0.20880(7) 0.0379(5) Uani d . 1.0 4 . .
    C C8 0.5667(3) 0.0171(2) 0.18386(8) 0.0453(5) Uani d . 1.0 4 . .
    C C9 0.6980(3) -0.0716(3) 0.21168(10) 0.0634(7) Uani d . 1.0 4 . .
    C C10 0.6446(4) -0.1116(3) 0.26478(10) 0.0688(8) Uani d . 1.0 4 . .
    C C11 0.5914(4) 0.0305(3) 0.29310(9) 0.0646(8) Uani d . 1.0 4 . .
    C C12 0.4847(3) 0.1371(3) 0.26209(8) 0.0446(5) Uani d . 1.0 4 . .
    C C13 0.3883(3) 0.4839(3) 0.18035(8) 0.0425(5) Uani d . 1.0 4 . .
    C C14 0.4224(4) 0.6324(3) 0.15382(8) 0.0550(6) Uani d . 1.0 4 . .
    C C15 0.3716(4) 0.6286(3) 0.09916(9) 0.0633(7) Uani d . 1.0 4 . .
    C C16 0.4457(4) 0.4907(3) 0.07317(9) 0.0582(7) Uani d . 1.0 4 . .
    C C17 0.4256(3) 0.3441(3) 0.10290(8) 0.0430(5) Uani d . 1.0 4 . .
    C C18 0.3761(3) 0.3469(2) 0.15437(7) 0.0361(5) Uani d . 1.0 4 . .
    C C19 0.3217(3) 0.2019(2) 0.18202(7) 0.0356(5) Uani d . 1.0 4 . .
    C C20 0.2077(3) 0.0996(3) 0.15054(8) 0.0429(5) Uani d . 1.0 4 . .
    C C21 0.0903(3) 0.1434(3) 0.12109(10) 0.0617(7) Uani d . 1.0 4 . .
    C C22 -0.0262(3) 0.0497(3) 0.09109(7) 0.0446(5) Uani d . 1.0 4 . .
    C C23 -0.0204(3) -0.1105(3) 0.09304(8) 0.0524(6) Uani d . 1.0 4 . .
    C C24 -0.1205(4) -0.2002(3) 0.06219(9) 0.0623(7) Uani d . 1.0 4 . .
    C C25 -0.2285(4) -0.1343(3) 0.02791(9) 0.0644(7) Uani d . 1.0 4 . .
    C C26 -0.2383(3) 0.0213(3) 0.02454(8) 0.0585(7) Uani d . 1.0 4 . .
    C C27 -0.1403(3) 0.1105(3) 0.05629(7) 0.0460(5) Uani d . 1.0 4 . .
    H H2 0.3781 0.4112 0.2428 0.0677 Uiso calc R 1.0 4 . .
    H H4 0.5166 0.0675 0.1209 0.0748 Uiso calc R 1.0 4 . .
    H H9A 0.7988 -0.0112 0.2135 0.0760 Uiso calc R 1.0 4 . .
    H H9B 0.7217 -0.1649 0.1931 0.0760 Uiso calc R 1.0 4 . .
    H H10A 0.5532 -0.1837 0.2630 0.0825 Uiso calc R 1.0 4 . .
    H H10B 0.7356 -0.1603 0.2831 0.0825 Uiso calc R 1.0 4 . .
    H H11A 0.5312 -0.0003 0.3231 0.0775 Uiso calc R 1.0 4 . .
    H H11B 0.6895 0.0856 0.3045 0.0775 Uiso calc R 1.0 4 . .
    H H14A 0.3632 0.7142 0.1708 0.0660 Uiso calc R 1.0 4 . .
    H H14B 0.5398 0.6548 0.1564 0.0660 Uiso calc R 1.0 4 . .
    H H15A 0.4083 0.7215 0.0825 0.0759 Uiso calc R 1.0 4 . .
    H H15B 0.2518 0.6241 0.0964 0.0759 Uiso calc R 1.0 4 . .
    H H16A 0.3936 0.4785 0.0399 0.0699 Uiso calc R 1.0 4 . .
    H H16B 0.5627 0.5091 0.0680 0.0699 Uiso calc R 1.0 4 . .
    H H19 0.2523 0.2392 0.2097 0.0427 Uiso calc R 1.0 4 . .
    H H20 0.221(6) -0.001(4) 0.1592(14) 0.134(14) Uiso d . 1.0 4 . .
    H H21 0.083(5) 0.251(5) 0.1152(14) 0.134(14) Uiso d . 1.0 4 . .
    H H23 0.0529 -0.1577 0.1157 0.0629 Uiso calc R 1.0 4 . .
    H H24 -0.1145 -0.3064 0.0647 0.0747 Uiso calc R 1.0 4 . .
    H H25 -0.2949 -0.1956 0.0070 0.0773 Uiso calc R 1.0 4 . .
    H H26 -0.3102 0.0670 0.0011 0.0701 Uiso calc R 1.0 4 . .
loop_
    _atom_site_aniso_label
    _atom_site_aniso_U_11
    _atom_site_aniso_U_22
    _atom_site_aniso_U_33
    _atom_site_aniso_U_12
    _atom_site_aniso_U_13
    _atom_site_aniso_U_23
    O1 0.0567(10) 0.0544(9) 0.0427(8) 0.0037(7) 0.0023(7) -0.0073(7)
    O2 0.0823(13) 0.0447(8) 0.0421(8) 0.0114(8) -0.0029(8) -0.0048(7)
    O3 0.0658(11) 0.0523(9) 0.0403(8) 0.0022(8) -0.0093(7) -0.0046(7)
    O4 0.0779(13) 0.0533(10) 0.0561(10) 0.0166(8) 0.0095(9) -0.0027(8)
    O5 0.1043(18) 0.0674(12) 0.1119(17) 0.0224(11) -0.0542(14) -0.0214(12)
    O6 0.1102(18) 0.1062(16) 0.0808(13) 0.0340(14) -0.0112(13) 0.0364(12)
    N28 0.0511(13) 0.0701(13) 0.0699(13) 0.0104(10) -0.0181(10) 0.0060(11)
    C7 0.0336(11) 0.0372(10) 0.0425(11) -0.0030(8) -0.0069(9) 0.0000(8)
    C8 0.0402(12) 0.0375(10) 0.0581(13) -0.0008(9) -0.0023(10) 0.0005(10)
    C9 0.0483(15) 0.0515(13) 0.0900(18) 0.0082(11) -0.0104(13) 0.0025(13)
    C10 0.0639(18) 0.0549(14) 0.0867(18) 0.0059(12) -0.0259(14) 0.0135(13)
    C11 0.0783(19) 0.0516(13) 0.0629(15) -0.0011(12) -0.0363(14) 0.0062(11)
    C12 0.0450(13) 0.0394(11) 0.0490(12) -0.0074(9) -0.0129(10) 0.0012(9)
    C13 0.0407(12) 0.0432(11) 0.0435(11) 0.0072(9) -0.0064(9) -0.0015(9)
    C14 0.0628(16) 0.0409(11) 0.0612(14) 0.0018(10) -0.0029(12) 0.0036(10)
    C15 0.0778(19) 0.0517(13) 0.0602(14) 0.0097(12) -0.0019(13) 0.0142(11)
    C16 0.0691(17) 0.0585(14) 0.0473(12) 0.0079(12) 0.0064(11) 0.0138(11)
    C17 0.0387(12) 0.0479(11) 0.0422(11) 0.0014(9) -0.0057(9) 0.0026(9)
    C18 0.0312(11) 0.0406(10) 0.0365(10) 0.0015(8) -0.0053(8) 0.0014(8)
    C19 0.0315(11) 0.0392(10) 0.0360(9) 0.0003(8) -0.0034(8) -0.0012(8)
    C20 0.0363(12) 0.0446(11) 0.0474(11) -0.0035(9) -0.0084(9) 0.0029(10)
    C21 0.0515(16) 0.0474(13) 0.0852(18) 0.0090(11) -0.0331(13) -0.0134(12)
    C22 0.0351(12) 0.0516(12) 0.0468(11) 0.0007(9) -0.0072(9) -0.0051(10)
    C23 0.0493(14) 0.0511(12) 0.0564(13) 0.0025(10) -0.0149(11) -0.0054(10)
    C24 0.0629(17) 0.0584(14) 0.0655(15) -0.0078(12) -0.0021(12) -0.0161(12)
    C25 0.0573(17) 0.0815(18) 0.0543(14) -0.0151(13) -0.0092(12) -0.0254(13)
    C26 0.0436(14) 0.0909(18) 0.0406(12) -0.0009(12) -0.0105(10) -0.0045(12)
    C27 0.0378(12) 0.0574(13) 0.0424(11) 0.0030(9) -0.0059(9) -0.0007(10)
_geom_special_details
;
    All e.s.d.'s (except the e.s.d. in the dihedral angle between two
 l.s. planes) are estimated using the full covariance matrix. The cell e.s.d.'s
 are taken into account individually in the estimation of e.s.d.'s in distances,
 angles and torsion angles; correlations between e.s.d.'s in cell parameters are
 only used when they are defined by crystal symmetry. An approximate (isotropic)
 treatment of cell e.s.d.'s is used for estimating e.s.d.'s involving l.s.
 planes.
;
loop_
    _geom_bond_atom_site_label_1
    _geom_bond_atom_site_label_2
    _geom_bond_site_symmetry_1
    _geom_bond_site_symmetry_2
    _geom_bond_distance
    _geom_bond_publ_flag
    O1 C17 . . 1.269(3) no
    O2 C13 . . 1.308(3) no
    O3 C12 . . 1.270(3) no
    O4 C8 . . 1.299(3) no
    O5 N28 . . 1.224(3) no
    O6 N28 . . 1.210(3) no
    N28 C27 . . 1.476(3) no
    C7 C8 . . 1.377(3) no
    C7 C12 . . 1.427(3) no
    C7 C19 . . 1.520(3) no
    C8 C9 . . 1.495(4) no
    C9 C10 . . 1.507(4) no
    C10 C11 . . 1.512(4) no
    C11 C12 . . 1.500(4) no
    C13 C14 . . 1.499(3) no
    C13 C18 . . 1.379(3) no
    C14 C15 . . 1.488(4) no
    C15 C16 . . 1.511(4) no
    C16 C17 . . 1.509(3) no
    C17 C18 . . 1.415(3) no
    C18 C19 . . 1.527(3) no
    C19 C20 . . 1.519(3) no
    C20 C21 . . 1.273(4) no
    C21 C22 . . 1.468(4) no
    C22 C23 . . 1.400(3) no
    C22 C27 . . 1.393(3) no
    C23 C24 . . 1.380(4) no
    C24 C25 . . 1.371(4) no
    C25 C26 . . 1.363(4) no
    C26 C27 . . 1.381(4) no
    O2 H2 . . 0.820 no
    O4 H4 . . 0.820 no
    C9 H9A . . 0.970 no
    C9 H9B . . 0.970 no
    C10 H10A . . 0.970 no
    C10 H10B . . 0.970 no
    C11 H11A . . 0.970 no
    C11 H11B . . 0.970 no
    C14 H14A . . 0.970 no
    C14 H14B . . 0.970 no
    C15 H15A . . 0.970 no
    C15 H15B . . 0.970 no
    C16 H16A . . 0.970 no
    C16 H16B . . 0.970 no
    C19 H19 . . 0.980 no
    C20 H20 . . 0.91(4) no
    C21 H21 . . 0.96(4) no
    C23 H23 . . 0.930 no
    C24 H24 . . 0.930 no
    C25 H25 . . 0.930 no
    C26 H26 . . 0.930 no
loop_
    _geom_contact_atom_site_label_1
    _geom_contact_atom_site_label_2
    _geom_contact_distance
    _geom_contact_site_symmetry_1
    _geom_contact_site_symmetry_2
    _geom_contact_publ_flag
    O1 O4 2.579(2) . . no
    O1 C7 3.519(3) . . no
    O1 C8 3.368(3) . . no
    O1 C13 3.555(3) . . no
    O1 C19 2.924(3) . . no
    O1 C20 2.962(3) . . no
    O1 C21 3.247(3) . . no
    O2 O3 2.627(2) . . no
    O2 C7 3.462(3) . . no
    O2 C12 3.367(3) . . no
    O2 C19 2.889(3) . . no
    O3 C8 3.563(3) . . no
    O3 C13 3.439(3) . . no
    O3 C18 3.553(3) . . no
    O3 C19 2.841(3) . . no
    O4 C10 3.587(3) . . no
    O4 C17 3.342(3) . . no
    O4 C18 3.462(3) . . no
    O4 C19 2.949(3) . . no
    O4 C20 3.060(3) . . no
    O5 C21 2.816(4) . . no
    O5 C22 2.860(3) . . no
    O5 C26 3.456(4) . . no
    O6 C22 3.510(3) . . no
    O6 C26 2.757(4) . . no
    N28 C21 2.952(4) . . no
    C7 C10 2.860(4) . . no
    C7 C13 3.369(3) . . no
    C7 C17 3.443(3) . . no
    C8 C11 2.875(4) . . no
    C8 C18 3.349(3) . . no
    C8 C20 3.102(3) . . no
    C9 C12 2.847(4) . . no
    C12 C18 3.472(3) . . no
    C13 C16 2.860(4) . . no
    C14 C17 2.849(3) . . no
    C15 C18 2.854(3) . . no
    C17 C20 3.047(3) . . no
    C17 C21 3.266(4) . . no
    C18 C21 3.032(3) . . no
    C20 C23 2.992(3) . . no
    C22 C25 2.815(4) . . no
    C23 C26 2.751(4) . . no
    C24 C27 2.720(4) . . no
    O1 O5 3.335(3) . 1_655 no
    O1 O6 3.467(3) . 1_655 no
    O1 N28 3.191(3) . 1_655 no
    O1 C25 3.438(3) . 3_555 no
    O1 C26 3.353(3) . 1_655 no
    O1 C27 3.449(3) . 1_655 no
    O2 O3 3.256(3) . 2_555 no
    O2 C7 3.321(3) . 2_555 no
    O2 C12 3.159(3) . 2_555 no
    O2 C19 3.346(3) . 2_555 no
    O2 C20 3.345(3) . 2_555 no
    O3 O2 3.256(3) . 2_545 no
    O3 C9 3.466(3) . 2_655 no
    O3 C13 3.522(3) . 2_545 no
    O3 C14 3.368(3) . 2_545 no
    O3 C23 3.510(3) . 2_555 no
    O4 C14 3.417(3) . 1_545 no
    O4 C22 3.541(3) . 1_655 no
    O4 C25 3.478(3) . 1_655 no
    O4 C26 3.331(3) . 1_655 no
    O4 C27 3.325(3) . 1_655 no
    O5 O1 3.335(3) . 1_455 no
    O5 C11 3.430(4) . 2_555 no
    O5 C16 3.452(4) . 1_455 no
    O5 C17 3.392(4) . 1_455 no
    O6 O1 3.467(3) . 1_455 no
    O6 C15 3.223(4) . 3_565 no
    O6 C16 3.597(4) . 1_455 no
    O6 C16 3.343(4) . 3_565 no
    O6 C24 3.442(4) . 3_555 no
    N28 O1 3.191(3) . 1_455 no
    C7 O2 3.321(3) . 2_545 no
    C9 O3 3.466(3) . 2_645 no
    C11 O5 3.430(4) . 2_545 no
    C12 O2 3.159(3) . 2_545 no
    C13 O3 3.522(3) . 2_555 no
    C14 O3 3.368(3) . 2_555 no
    C14 O4 3.417(3) . 1_565 no
    C15 O6 3.223(4) . 3_565 no
    C16 O5 3.452(4) . 1_655 no
    C16 O6 3.597(4) . 1_655 no
    C16 O6 3.343(4) . 3_565 no
    C17 O5 3.392(4) . 1_655 no
    C19 O2 3.346(3) . 2_545 no
    C20 O2 3.345(3) . 2_545 no
    C22 O4 3.541(3) . 1_455 no
    C23 O3 3.510(3) . 2_545 no
    C24 O6 3.442(4) . 3_555 no
    C25 O1 3.438(3) . 3_555 no
    C25 O4 3.478(3) . 1_455 no
    C26 O1 3.353(3) . 1_455 no
    C26 O4 3.331(3) . 1_455 no
    C27 O1 3.449(3) . 1_455 no
    C27 O4 3.325(3) . 1_455 no
    O1 H4 1.7797 . . no
    O1 H16A 2.5328 . . no
    O1 H16B 2.6764 . . no
    O1 H20 3.45(4) . . no
    O1 H21 3.20(4) . . no
    O2 H14A 2.4515 . . no
    O2 H14B 2.7342 . . no
    O2 H19 2.5059 . . no
    O3 H2 1.8284 . . no
    O3 H11A 2.5527 . . no
    O3 H11B 2.6512 . . no
    O3 H19 2.3833 . . no
    O4 H9A 2.7765 . . no
    O4 H9B 2.4191 . . no
    O4 H20 2.86(5) . . no
    O5 H21 2.21(4) . . no
    O6 H21 3.59(4) . . no
    O6 H26 2.4996 . . no
    N28 H21 2.57(4) . . no
    N28 H26 2.5635 . . no
    C7 H2 2.8310 . . no
    C7 H4 2.3932 . . no
    C7 H9A 2.9491 . . no
    C7 H9B 3.2507 . . no
    C7 H10A 3.0455 . . no
    C7 H11A 3.2052 . . no
    C7 H11B 3.1136 . . no
    C7 H20 2.51(4) . . no
    C8 H10A 2.7220 . . no
    C8 H10B 3.3077 . . no
    C8 H11B 3.3598 . . no
    C8 H19 3.2735 . . no
    C8 H20 2.86(5) . . no
    C9 H4 3.0330 . . no
    C9 H11A 3.2983 . . no
    C9 H11B 2.7984 . . no
    C11 H9A 2.7222 . . no
    C11 H9B 3.3157 . . no
    C12 H2 2.5899 . . no
    C12 H9A 3.1361 . . no
    C12 H10A 2.8535 . . no
    C12 H10B 3.3335 . . no
    C12 H19 2.4772 . . no
    C13 H15A 3.3079 . . no
    C13 H15B 2.7399 . . no
    C13 H16B 3.2943 . . no
    C13 H19 2.5268 . . no
    C14 H2 3.0552 . . no
    C14 H16A 3.2842 . . no
    C14 H16B 2.7552 . . no
    C16 H14A 3.2958 . . no
    C16 H14B 2.7130 . . no
    C17 H4 2.5654 . . no
    C17 H14B 3.1843 . . no
    C17 H15A 3.3387 . . no
    C17 H15B 2.8219 . . no
    C17 H19 3.2829 . . no
    C17 H21 2.91(4) . . no
    C18 H2 2.3882 . . no
    C18 H4 2.8343 . . no
    C18 H14A 3.2352 . . no
    C18 H14B 2.9946 . . no
    C18 H15B 3.0226 . . no
    C18 H16A 3.2228 . . no
    C18 H16B 3.0842 . . no
    C18 H20 3.28(4) . . no
    C18 H21 2.70(4) . . no
    C19 H2 2.4632 . . no
    C19 H4 2.5495 . . no
    C19 H21 2.63(4) . . no
    C20 H4 2.6397 . . no
    C20 H23 2.7218 . . no
    C21 H4 3.5068 . . no
    C21 H19 2.7814 . . no
    C21 H23 2.6486 . . no
    C22 H20 2.70(4) . . no
    C22 H24 3.2604 . . no
    C22 H26 3.2731 . . no
    C23 H20 2.76(4) . . no
    C23 H21 3.32(4) . . no
    C23 H25 3.2288 . . no
    C24 H26 3.2078 . . no
    C25 H23 3.2212 . . no
    C26 H24 3.2027 . . no
    C27 H21 2.66(4) . . no
    C27 H23 3.2058 . . no
    C27 H25 3.2123 . . no
    H2 H14A 3.2518 . . no
    H2 H14B 3.3843 . . no
    H2 H19 2.0038 . . no
    H4 H9A 3.3788 . . no
    H4 H9B 3.2183 . . no
    H4 H19 3.5186 . . no
    H4 H20 2.6720 . . no
    H9A H10A 2.8225 . . no
    H9A H10B 2.3061 . . no
    H9A H11B 2.6954 . . no
    H9B H10A 2.3074 . . no
    H9B H10B 2.3641 . . no
    H10A H11A 2.2564 . . no
    H10A H11B 2.8078 . . no
    H10B H11A 2.4148 . . no
    H10B H11B 2.2502 . . no
    H14A H15A 2.3527 . . no
    H14A H15B 2.2789 . . no
    H14B H15A 2.2751 . . no
    H14B H15B 2.8045 . . no
    H14B H16B 2.6552 . . no
    H15A H16A 2.3988 . . no
    H15A H16B 2.2686 . . no
    H15B H16A 2.2743 . . no
    H15B H16B 2.8148 . . no
    H15B H21 3.5649 . . no
    H19 H20 2.4879 . . no
    H19 H21 2.8185 . . no
    H20 H21 2.72(6) . . no
    H20 H23 2.2321 . . no
    H21 H23 3.5786 . . no
    H23 H24 2.2928 . . no
    H24 H25 2.2988 . . no
    H25 H26 2.3001 . . no
    O1 H25 2.6218 . 3_555 no
    O1 H26 3.1092 . 1_655 no
    O1 H26 3.4836 . 3_555 no
    O2 H9A 3.0144 . 2_655 no
    O2 H10A 3.2557 . 1_565 no
    O2 H10B 3.4565 . 2_655 no
    O2 H11A 3.5398 . 2_555 no
    O2 H19 2.8468 . 2_555 no
    O2 H20 3.03(4) . 2_555 no
    O3 H9A 3.0932 . 2_655 no
    O3 H9B 3.0427 . 2_655 no
    O3 H10B 3.4297 . 2_655 no
    O3 H14A 2.5908 . 2_545 no
    O3 H15B 3.5910 . 2_545 no
    O3 H20 2.87(4) . 2_555 no
    O3 H23 2.7324 . 2_555 no
    O4 H14A 3.1070 . 1_545 no
    O4 H14B 3.0395 . 1_545 no
    O4 H15A 3.0330 . 1_545 no
    O5 H10B 3.3645 . 2_555 no
    O5 H11A 2.7557 . 2_555 no
    O5 H11B 3.4070 . 2_555 no
    O5 H16B 2.7012 . 1_455 no
    O5 H24 3.0638 . 1_565 no
    O6 H15A 3.0095 . 3_565 no
    O6 H15B 2.8817 . 3_565 no
    O6 H16A 2.6382 . 3_565 no
    O6 H16B 2.8973 . 1_455 no
    O6 H24 3.5097 . 1_565 no
    O6 H24 3.2529 . 3_555 no
    N28 H16B 3.0259 . 1_455 no
    C7 H2 3.5002 . 2_545 no
    C7 H10B 3.1650 . 2_655 no
    C8 H10B 3.3457 . 2_655 no
    C8 H14A 3.1288 . 1_545 no
    C8 H14B 3.2486 . 1_545 no
    C9 H11B 3.1575 . 2_645 no
    C9 H14A 3.4471 . 1_545 no
    C9 H14B 3.0638 . 1_545 no
    C10 H9A 3.5614 . 2_645 no
    C10 H11B 3.4871 . 2_645 no
    C10 H14B 3.5913 . 1_545 no
    C10 H19 3.5334 . 2_545 no
    C11 H9B 3.0754 . 2_655 no
    C11 H14B 3.4199 . 2_645 no
    C12 H2 3.5325 . 2_545 no
    C12 H9A 3.5861 . 2_655 no
    C12 H9B 3.1492 . 2_655 no
    C12 H10B 3.1173 . 2_655 no
    C12 H14A 3.4067 . 2_545 no
    C13 H10B 3.4141 . 2_655 no
    C13 H11A 3.3914 . 2_555 no
    C13 H11B 3.5415 . 2_655 no
    C14 H9B 3.1573 . 1_565 no
    C14 H10A 3.4394 . 1_565 no
    C14 H11B 3.3315 . 2_655 no
    C14 H20 3.60(4) . 1_565 no
    C15 H23 3.2135 . 1_565 no
    C16 H16A 3.2693 . 3_665 no
    C16 H25 3.5326 . 3_555 no
    C17 H25 3.3230 . 3_555 no
    C18 H10B 3.5206 . 2_655 no
    C19 H10A 3.5190 . 2_555 no
    C20 H2 3.3300 . 2_545 no
    C21 H11A 3.5807 . 2_555 no
    C22 H9A 3.5700 . 1_455 no
    C23 H9B 3.4100 . 1_455 no
    C23 H15B 3.1937 . 1_545 no
    C24 H15B 3.4815 . 1_545 no
    C25 H15A 3.5163 . 1_445 no
    C26 H4 3.2613 . 1_455 no
    C27 H4 3.2928 . 1_455 no
    H2 C7 3.5002 . 2_555 no
    H2 C12 3.5325 . 2_555 no
    H2 C20 3.3300 . 2_555 no
    H2 H9A 2.9166 . 2_655 no
    H2 H10A 3.5826 . 2_555 no
    H2 H10B 3.2636 . 2_655 no
    H2 H14A 3.4703 . 2_545 no
    H2 H19 3.3010 . 2_555 no
    H2 H20 2.8135 . 2_555 no
    H4 C26 3.2613 . 1_655 no
    H4 C27 3.2928 . 1_655 no
    H4 H14A 3.5776 . 1_545 no
    H4 H15A 3.2979 . 1_545 no
    H4 H26 3.4624 . 1_655 no
    H9A O2 3.0144 . 2_645 no
    H9A O3 3.0932 . 2_645 no
    H9A C10 3.5614 . 2_655 no
    H9A C12 3.5861 . 2_645 no
    H9A C22 3.5700 . 1_655 no
    H9A H2 2.9166 . 2_645 no
    H9A H10A 3.1552 . 2_655 no
    H9A H10B 3.0761 . 2_655 no
    H9A H11B 3.5519 . 2_645 no
    H9A H23 3.5489 . 1_655 no
    H9B O3 3.0427 . 2_645 no
    H9B C11 3.0754 . 2_645 no
    H9B C12 3.1492 . 2_645 no
    H9B C14 3.1573 . 1_545 no
    H9B C23 3.4100 . 1_655 no
    H9B H11A 3.5713 . 2_645 no
    H9B H11B 2.2934 . 2_645 no
    H9B H14A 3.1297 . 1_545 no
    H9B H14B 2.3497 . 1_545 no
    H9B H23 3.3834 . 1_655 no
    H10A O2 3.2557 . 1_545 no
    H10A C14 3.4394 . 1_545 no
    H10A C19 3.5190 . 2_545 no
    H10A H2 3.5826 . 2_545 no
    H10A H9A 3.1552 . 2_645 no
    H10A H11B 3.4095 . 2_645 no
    H10A H14A 2.9857 . 1_545 no
    H10A H14B 3.1345 . 1_545 no
    H10A H19 2.6664 . 2_545 no
    H10A H21 3.4421 . 2_545 no
    H10B O2 3.4565 . 2_645 no
    H10B O3 3.4297 . 2_645 no
    H10B O5 3.3645 . 2_545 no
    H10B C7 3.1650 . 2_645 no
    H10B C8 3.3457 . 2_645 no
    H10B C12 3.1173 . 2_645 no
    H10B C13 3.4141 . 2_645 no
    H10B C18 3.5206 . 2_645 no
    H10B H2 3.2636 . 2_645 no
    H10B H9A 3.0761 . 2_645 no
    H10B H11B 3.2578 . 2_645 no
    H11A O2 3.5398 . 2_545 no
    H11A O5 2.7557 . 2_545 no
    H11A C13 3.3914 . 2_545 no
    H11A C21 3.5807 . 2_545 no
    H11A H9B 3.5713 . 2_655 no
    H11A H15B 3.3195 . 2_545 no
    H11A H19 3.3316 . 2_545 no
    H11A H21 2.8645 . 2_545 no
    H11A H23 3.4653 . 2_555 no
    H11A H24 3.4561 . 2_555 no
    H11B O5 3.4070 . 2_545 no
    H11B C9 3.1575 . 2_655 no
    H11B C10 3.4871 . 2_655 no
    H11B C13 3.5415 . 2_645 no
    H11B C14 3.3315 . 2_645 no
    H11B H9A 3.5519 . 2_655 no
    H11B H9B 2.2934 . 2_655 no
    H11B H10A 3.4095 . 2_655 no
    H11B H10B 3.2578 . 2_655 no
    H11B H14B 2.4774 . 2_645 no
    H14A O3 2.5908 . 2_555 no
    H14A O4 3.1070 . 1_565 no
    H14A C8 3.1288 . 1_565 no
    H14A C9 3.4471 . 1_565 no
    H14A C12 3.4067 . 2_555 no
    H14A H2 3.4703 . 2_555 no
    H14A H4 3.5776 . 1_565 no
    H14A H9B 3.1297 . 1_565 no
    H14A H10A 2.9857 . 1_565 no
    H14A H19 3.2957 . 2_555 no
    H14A H20 2.7563 . 1_565 no
    H14A H23 3.0853 . 1_565 no
    H14B O4 3.0395 . 1_565 no
    H14B C8 3.2486 . 1_565 no
    H14B C9 3.0638 . 1_565 no
    H14B C10 3.5913 . 1_565 no
    H14B C11 3.4199 . 2_655 no
    H14B H9B 2.3497 . 1_565 no
    H14B H10A 3.1345 . 1_565 no
    H14B H11B 2.4774 . 2_655 no
    H15A O4 3.0330 . 1_565 no
    H15A O6 3.0095 . 3_565 no
    H15A C25 3.5163 . 1_665 no
    H15A H4 3.2979 . 1_565 no
    H15A H20 3.5105 . 1_565 no
    H15A H23 3.1925 . 1_565 no
    H15A H25 3.2146 . 1_665 no
    H15A H26 2.9669 . 3_565 no
    H15B O3 3.5910 . 2_555 no
    H15B O6 2.8817 . 3_565 no
    H15B C23 3.1937 . 1_565 no
    H15B C24 3.4815 . 1_565 no
    H15B H11A 3.3195 . 2_555 no
    H15B H23 2.5472 . 1_565 no
    H15B H24 3.1222 . 1_565 no
    H16A O6 2.6382 . 3_565 no
    H16A C16 3.2693 . 3_665 no
    H16A H16A 2.7561 . 3_665 no
    H16A H16B 2.8642 . 3_665 no
    H16A H25 2.8676 . 3_555 no
    H16B O5 2.7012 . 1_655 no
    H16B O6 2.8973 . 1_655 no
    H16B N28 3.0259 . 1_655 no
    H16B H16A 2.8642 . 3_665 no
    H16B H24 3.0668 . 1_665 no
    H16B H25 3.2534 . 1_665 no
    H19 O2 2.8468 . 2_545 no
    H19 C10 3.5334 . 2_555 no
    H19 H2 3.3010 . 2_545 no
    H19 H10A 2.6664 . 2_555 no
    H19 H11A 3.3316 . 2_555 no
    H19 H14A 3.2957 . 2_545 no
    H20 O2 3.03(4) . 2_545 no
    H20 O3 2.87(4) . 2_545 no
    H20 C14 3.60(4) . 1_545 no
    H20 H2 2.8135 . 2_545 no
    H20 H14A 2.7563 . 1_545 no
    H20 H15A 3.5105 . 1_545 no
    H21 H10A 3.4421 . 2_555 no
    H21 H11A 2.8645 . 2_555 no
    H23 O3 2.7324 . 2_545 no
    H23 C15 3.2135 . 1_545 no
    H23 H9A 3.5489 . 1_455 no
    H23 H9B 3.3834 . 1_455 no
    H23 H11A 3.4653 . 2_545 no
    H23 H14A 3.0853 . 1_545 no
    H23 H15A 3.1925 . 1_545 no
    H23 H15B 2.5472 . 1_545 no
    H24 O5 3.0638 . 1_545 no
    H24 O6 3.5097 . 1_545 no
    H24 O6 3.2529 . 3_555 no
    H24 H11A 3.4561 . 2_545 no
    H24 H15B 3.1222 . 1_545 no
    H24 H16B 3.0668 . 1_445 no
    H25 O1 2.6218 . 3_555 no
    H25 C16 3.5326 . 3_555 no
    H25 C17 3.3230 . 3_555 no
    H25 H15A 3.2146 . 1_445 no
    H25 H16A 2.8676 . 3_555 no
    H25 H16B 3.2534 . 1_445 no
    H25 H26 3.3855 . 3_455 no
    H26 O1 3.1092 . 1_455 no
    H26 O1 3.4836 . 3_555 no
    H26 H4 3.4624 . 1_455 no
    H26 H15A 2.9669 . 3_565 no
    H26 H25 3.3855 . 3_455 no
    H26 H26 3.2819 . 3_455 no
loop_
    _geom_angle_atom_site_label_1
    _geom_angle_atom_site_label_2
    _geom_angle_atom_site_label_3
    _geom_angle_site_symmetry_1
    _geom_angle_site_symmetry_2
    _geom_angle_site_symmetry_3
    _geom_angle
    _geom_angle_publ_flag
    O5 N28 O6 . . . 122.7(3) no
    O5 N28 C27 . . . 118.7(2) no
    O6 N28 C27 . . . 118.5(2) no
    C8 C7 C12 . . . 118.27(18) no
    C8 C7 C19 . . . 123.45(17) no
    C12 C7 C19 . . . 118.18(17) no
    O4 C8 C7 . . . 124.04(19) no
    O4 C8 C9 . . . 114.01(19) no
    C7 C8 C9 . . . 121.9(2) no
    C8 C9 C10 . . . 111.2(2) no
    C9 C10 C11 . . . 110.6(2) no
    C10 C11 C12 . . . 114.0(2) no
    O3 C12 C7 . . . 121.82(18) no
    O3 C12 C11 . . . 117.23(19) no
    C7 C12 C11 . . . 120.94(18) no
    O2 C13 C14 . . . 114.00(17) no
    O2 C13 C18 . . . 123.87(18) no
    C14 C13 C18 . . . 122.12(19) no
    C13 C14 C15 . . . 112.29(19) no
    C14 C15 C16 . . . 110.4(2) no
    C15 C16 C17 . . . 113.3(2) no
    O1 C17 C16 . . . 116.59(19) no
    O1 C17 C18 . . . 122.50(18) no
    C16 C17 C18 . . . 120.91(18) no
    C13 C18 C17 . . . 117.93(18) no
    C13 C18 C19 . . . 120.13(17) no
    C17 C18 C19 . . . 121.81(16) no
    C7 C19 C18 . . . 115.44(16) no
    C7 C19 C20 . . . 112.70(15) no
    C18 C19 C20 . . . 113.87(16) no
    C19 C20 C21 . . . 126.5(2) no
    C20 C21 C22 . . . 128.7(2) no
    C21 C22 C23 . . . 121.05(19) no
    C21 C22 C27 . . . 123.57(19) no
    C23 C22 C27 . . . 115.21(19) no
    C22 C23 C24 . . . 121.7(2) no
    C23 C24 C25 . . . 120.6(3) no
    C24 C25 C26 . . . 119.7(3) no
    C25 C26 C27 . . . 119.3(3) no
    N28 C27 C22 . . . 120.16(19) no
    N28 C27 C26 . . . 116.5(2) no
    C22 C27 C26 . . . 123.3(2) no
    C13 O2 H2 . . . 109.476 no
    C8 O4 H4 . . . 109.473 no
    C8 C9 H9A . . . 109.394 no
    C8 C9 H9B . . . 109.396 no
    C10 C9 H9A . . . 109.398 no
    C10 C9 H9B . . . 109.398 no
    H9A C9 H9B . . . 108.010 no
    C9 C10 H10A . . . 109.530 no
    C9 C10 H10B . . . 109.527 no
    C11 C10 H10A . . . 109.524 no
    C11 C10 H10B . . . 109.522 no
    H10A C10 H10B . . . 108.089 no
    C10 C11 H11A . . . 108.754 no
    C10 C11 H11B . . . 108.754 no
    C12 C11 H11A . . . 108.752 no
    C12 C11 H11B . . . 108.748 no
    H11A C11 H11B . . . 107.664 no
    C13 C14 H14A . . . 109.140 no
    C13 C14 H14B . . . 109.137 no
    C15 C14 H14A . . . 109.150 no
    C15 C14 H14B . . . 109.159 no
    H14A C14 H14B . . . 107.867 no
    C14 C15 H15A . . . 109.576 no
    C14 C15 H15B . . . 109.565 no
    C16 C15 H15A . . . 109.587 no
    C16 C15 H15B . . . 109.585 no
    H15A C15 H15B . . . 108.120 no
    C15 C16 H16A . . . 108.917 no
    C15 C16 H16B . . . 108.926 no
    C17 C16 H16A . . . 108.930 no
    C17 C16 H16B . . . 108.927 no
    H16A C16 H16B . . . 107.735 no
    C7 C19 H19 . . . 104.427 no
    C18 C19 H19 . . . 104.434 no
    C20 C19 H19 . . . 104.428 no
    C19 C20 H20 . . . 111(3) no
    C21 C20 H20 . . . 122(3) no
    C20 C21 H21 . . . 116(3) no
    C22 C21 H21 . . . 115(3) no
    C22 C23 H23 . . . 119.134 no
    C24 C23 H23 . . . 119.136 no
    C23 C24 H24 . . . 119.669 no
    C25 C24 H24 . . . 119.681 no
    C24 C25 H25 . . . 120.135 no
    C26 C25 H25 . . . 120.133 no
    C25 C26 H26 . . . 120.338 no
    C27 C26 H26 . . . 120.342 no
loop_
    _geom_torsion_atom_site_label_1
    _geom_torsion_atom_site_label_2
    _geom_torsion_atom_site_label_3
    _geom_torsion_atom_site_label_4
    _geom_torsion_site_symmetry_1
    _geom_torsion_site_symmetry_2
    _geom_torsion_site_symmetry_3
    _geom_torsion_site_symmetry_4
    _geom_torsion
    _geom_torsion_publ_flag
    O5 N28 C27 C22 . . . . -37.3(3) no
    O5 N28 C27 C26 . . . . 141.7(2) no
    O6 N28 C27 C22 . . . . 147.3(2) no
    O6 N28 C27 C26 . . . . -33.7(3) no
    C8 C7 C12 O3 . . . . 162.73(18) no
    C8 C7 C12 C11 . . . . -16.9(3) no
    C12 C7 C8 O4 . . . . -173.91(17) no
    C12 C7 C8 C9 . . . . 5.3(3) no
    C8 C7 C19 C18 . . . . -78.8(3) no
    C8 C7 C19 C20 . . . . 54.4(3) no
    C19 C7 C8 O4 . . . . 2.3(3) no
    C19 C7 C8 C9 . . . . -178.46(15) no
    C12 C7 C19 C18 . . . . 97.47(19) no
    C12 C7 C19 C20 . . . . -129.31(17) no
    C19 C7 C12 O3 . . . . -13.7(3) no
    C19 C7 C12 C11 . . . . 166.64(15) no
    O4 C8 C9 C10 . . . . -150.09(17) no
    C7 C8 C9 C10 . . . . 30.6(3) no
    C8 C9 C10 C11 . . . . -53.8(3) no
    C9 C10 C11 C12 . . . . 43.6(3) no
    C10 C11 C12 O3 . . . . 171.66(19) no
    C10 C11 C12 C7 . . . . -8.7(3) no
    O2 C13 C14 C15 . . . . -156.97(18) no
    O2 C13 C18 C17 . . . . -167.73(18) no
    O2 C13 C18 C19 . . . . 8.3(3) no
    C14 C13 C18 C17 . . . . 11.0(3) no
    C14 C13 C18 C19 . . . . -172.96(18) no
    C18 C13 C14 C15 . . . . 24.2(3) no
    C13 C14 C15 C16 . . . . -52.0(3) no
    C14 C15 C16 C17 . . . . 47.0(3) no
    C15 C16 C17 O1 . . . . 167.85(19) no
    C15 C16 C17 C18 . . . . -13.3(3) no
    O1 C17 C18 C13 . . . . 162.33(17) no
    O1 C17 C18 C19 . . . . -13.6(3) no
    C16 C17 C18 C13 . . . . -16.5(3) no
    C16 C17 C18 C19 . . . . 167.59(18) no
    C13 C18 C19 C7 . . . . -86.4(2) no
    C13 C18 C19 C20 . . . . 140.88(17) no
    C17 C18 C19 C7 . . . . 89.4(2) no
    C17 C18 C19 C20 . . . . -43.3(3) no
    C7 C19 C20 C21 . . . . -174.18(18) no
    C18 C19 C20 C21 . . . . -40.2(3) no
    C19 C20 C21 C22 . . . . -178.03(19) no
    C20 C21 C22 C23 . . . . 1.3(4) no
    C20 C21 C22 C27 . . . . -173.7(3) no
    C21 C22 C23 C24 . . . . -174.94(19) no
    C21 C22 C27 N28 . . . . -7.7(3) no
    C21 C22 C27 C26 . . . . 173.38(18) no
    C23 C22 C27 N28 . . . . 177.06(17) no
    C23 C22 C27 C26 . . . . -1.9(3) no
    C27 C22 C23 C24 . . . . 0.4(3) no
    C22 C23 C24 C25 . . . . 0.7(4) no
    C23 C24 C25 C26 . . . . -0.5(4) no
    C24 C25 C26 C27 . . . . -0.8(4) no
    C25 C26 C27 N28 . . . . -176.85(19) no
    C25 C26 C27 C22 . . . . 2.1(4) no
loop_
    _geom_hbond_atom_site_label_D
    _geom_hbond_atom_site_label_H
    _geom_hbond_atom_site_label_A
    _geom_hbond_site_symmetry_D
    _geom_hbond_site_symmetry_H
    _geom_hbond_site_symmetry_A
    _geom_hbond_distance_DH
    _geom_hbond_distance_HA
    _geom_hbond_distance_DA
    _geom_hbond_angle_DHA
    _geom_hbond_publ_flag
    O2 H2 O3 . . . 0.820 1.828 2.627(2) 164.2 yes
    O4 H4 O1 . . . 0.820 1.780 2.579(2) 164.5 yes
_iucr_refine_instructions_details
;
TITL 1206
CELL  0.71075 8.07852 8.72605 26.26156 90.000 90.829 90.000
ZERR  4 0.00064 0.00053 0.00169 0.000 0.002 0.000
LATT 1
SYMM .50-X, .50+Y, .50-Z
SFAC C H N O
UNIT 84 84 4 24
SHEL 99999.000000 0.000000
L.S. 5
FMAP 2
PLAN -35
WPDB -2
HTAB
BOND $H
CONF
LIST 4
TEMP 23.0
ACTA
SIZE 0.300 0.200 0.100
WGHT    0.092700
FVAR       1.63285
O1    4    0.457855    0.220411    0.079634    11.00000    0.05671    0.05437 =
         0.04273   -0.00727    0.00233    0.00369
O2    4    0.374353    0.496568    0.229754    11.00000    0.08229    0.04475 =
         0.04207   -0.00477   -0.00288    0.01142
AFIX 147
H2    2    0.378087    0.411197    0.242770    11.00000   -1.20000
AFIX   0
O3    4    0.419184    0.249045    0.285199    11.00000    0.06578    0.05228 =
         0.04034   -0.00462   -0.00927    0.00225
O4    4    0.565325   -0.003810    0.134889    11.00000    0.07793    0.05328 =
         0.05609   -0.00269    0.00945    0.01660
AFIX 147
H4    2    0.516591    0.067494    0.120927    11.00000   -1.20000
AFIX   0
O5    4   -0.156846    0.354368    0.091575    11.00000    0.10427    0.06739 =
         0.11189   -0.02136   -0.05421    0.02238
O6    4   -0.198405    0.332498    0.011415    11.00000    0.11016    0.10623 =
         0.08081    0.03638   -0.01121    0.03405
N28   3   -0.163410    0.277909    0.052547    11.00000    0.05106    0.07014 =
         0.06989    0.00605   -0.01811    0.01042
C7    1    0.459369    0.113009    0.208802    11.00000    0.03361    0.03718 =
         0.04255    0.00004   -0.00690   -0.00300
C8    1    0.566660    0.017073    0.183855    11.00000    0.04017    0.03749 =
         0.05809    0.00054   -0.00234   -0.00078
C9    1    0.698021   -0.071557    0.211680    11.00000    0.04826    0.05152 =
         0.09002    0.00249   -0.01040    0.00820
AFIX  23
H9A   2    0.798758   -0.011191    0.213492    11.00000   -1.20000
H9B   2    0.721702   -0.164890    0.193092    11.00000   -1.20000
AFIX   0
C10   1    0.644569   -0.111638    0.264782    11.00000    0.06394    0.05486 =
         0.08670    0.01354   -0.02593    0.00594
AFIX  23
H10A  2    0.553242   -0.183702    0.263020    11.00000   -1.20000
H10B  2    0.735575   -0.160278    0.283061    11.00000   -1.20000
AFIX   0
C11   1    0.591426    0.030543    0.293096    11.00000    0.07826    0.05164 =
         0.06286    0.00615   -0.03627   -0.00108
AFIX  23
H11A  2    0.531210   -0.000256    0.323102    11.00000   -1.20000
H11B  2    0.689493    0.085550    0.304502    11.00000   -1.20000
AFIX   0
C12   1    0.484670    0.137081    0.262090    11.00000    0.04499    0.03936 =
         0.04903    0.00123   -0.01292   -0.00738
C13   1    0.388260    0.483891    0.180348    11.00000    0.04068    0.04323 =
         0.04351   -0.00152   -0.00636    0.00716
C14   1    0.422351    0.632399    0.153825    11.00000    0.06284    0.04093 =
         0.06122    0.00358   -0.00292    0.00184
AFIX  23
H14A  2    0.363234    0.714162    0.170753    11.00000   -1.20000
H14B  2    0.539771    0.654834    0.156417    11.00000   -1.20000
AFIX   0
C15   1    0.371567    0.628580    0.099163    11.00000    0.07779    0.05173 =
         0.06023    0.01422   -0.00193    0.00965
AFIX  23
H15A  2    0.408351    0.721463    0.082481    11.00000   -1.20000
H15B  2    0.251808    0.624117    0.096355    11.00000   -1.20000
AFIX   0
C16   1    0.445712    0.490715    0.073166    11.00000    0.06907    0.05848 =
         0.04726    0.01377    0.00642    0.00789
AFIX  23
H16A  2    0.393573    0.478515    0.039909    11.00000   -1.20000
H16B  2    0.562718    0.509094    0.068050    11.00000   -1.20000
AFIX   0
C17   1    0.425597    0.344118    0.102899    11.00000    0.03870    0.04793 =
         0.04223    0.00263   -0.00567    0.00138
C18   1    0.376127    0.346920    0.154370    11.00000    0.03115    0.04059 =
         0.03652    0.00145   -0.00532    0.00151
C19   1    0.321746    0.201889    0.182025    11.00000    0.03154    0.03924 =
         0.03596   -0.00116   -0.00343    0.00034
AFIX  13
H19   2    0.252289    0.239173    0.209692    11.00000   -1.20000
AFIX   0
C20   1    0.207662    0.099591    0.150540    11.00000    0.03628    0.04464 =
         0.04742    0.00287   -0.00842   -0.00347
C21   1    0.090316    0.143408    0.121089    11.00000    0.05152    0.04744 =
         0.08522   -0.01337   -0.03309    0.00903
C22   1   -0.026244    0.049694    0.091095    11.00000    0.03511    0.05157 =
         0.04678   -0.00506   -0.00721    0.00074
C23   1   -0.020392   -0.110505    0.093038    11.00000    0.04930    0.05106 =
         0.05640   -0.00540   -0.01491    0.00253
AFIX  43
H23   2    0.052882   -0.157733    0.115721    11.00000   -1.20000
AFIX   0
C24   1   -0.120447   -0.200204    0.062193    11.00000    0.06289    0.05837 =
         0.06552   -0.01606   -0.00206   -0.00778
AFIX  43
H24   2   -0.114544   -0.306385    0.064672    11.00000   -1.20000
AFIX   0
C25   1   -0.228530   -0.134322    0.027909    11.00000    0.05726    0.08150 =
         0.05427   -0.02538   -0.00919   -0.01509
AFIX  43
H25   2   -0.294898   -0.195578    0.007045    11.00000   -1.20000
AFIX   0
C26   1   -0.238293    0.021330    0.024537    11.00000    0.04361    0.09088 =
         0.04058   -0.00447   -0.01049   -0.00089
AFIX  43
H26   2   -0.310201    0.067028    0.001101    11.00000   -1.20000
AFIX   0
C27   1   -0.140271    0.110473    0.056291    11.00000    0.03783    0.05741 =
         0.04243   -0.00069   -0.00585    0.00303
H20   2    0.220907   -0.000626    0.159218    11.00000    0.13444
H21   2    0.082636    0.251453    0.115243    11.00000    0.13432
HKLF 4
REM  1206
REM R1 =  0.0452 for   2335 Fo > 4sig(Fo)  and  0.0673 for all   3387 data
REM    263 parameters refined using      0 restraints
END
;
