# Supplementary material for: (E)-2,2′-[3-(2-Nitro­phen­yl)prop-2-ene-1,1-di­yl]bis­(3-hy­droxy­cyclo­hex-2-en-1-one)
Source: Acta Crystallogr Sect E Struct Rep Online. 2011 Dec 23;68(Pt 1):o245. doi: 10.1107/S1600536811054730 (PMC3254576; doi:10.1107/S1600536811054730)
Supplement: Supplementary file 2 [file e-68-0o245-Isup2.hkl]

# 
# h,k,l, Fc-squared, Fo-squared, sigma(Fo-squared) and status flag 
# 
data_I
_shelx_title ' 1206' 
_shelx_refln_list_code          4 
_shelx_F_calc_maximum      185.15 
_exptl_crystal_F_000       808.00 
_reflns_d_resolution_high  0.8300 
 
loop_ 
 _symmetry_equiv_pos_as_xyz 
 'x, y, z' 
 '-x+1/2, y+1/2, -z+1/2' 
 '-x, -y, -z' 
 'x-1/2, -y-1/2, z-1/2' 
 
_cell_length_a     8.0785 
_cell_length_b     8.7260 
_cell_length_c    26.2616 
_cell_angle_alpha  90.000 
_cell_angle_beta   90.829 
_cell_angle_gamma  90.000 
 
_shelx_F_squared_multiplier     1.000 
 
loop_ 
 _refln_index_h 
 _refln_index_k 
 _refln_index_l 
 _refln_F_squared_calc 
 _refln_F_squared_meas 
 _refln_F_squared_sigma 
 _refln_observed_status 
   2   0   0     3277.96     3570.64     29.28 o 
   4   0   0     1538.54     1339.83     18.69 o 
   6   0   0      124.99      119.18     13.12 o 
   8   0   0        8.86       14.54      9.37 o 
   1   1   0     1289.11     1256.31      6.74 o 
   2   1   0     7832.11     7833.71     42.52 o 
   3   1   0      188.20      199.37      4.26 o 
   4   1   0       65.81       70.85      3.92 o 
   5   1   0      368.35      333.96      8.82 o 
   6   1   0      166.49      172.05      6.02 o 
   7   1   0       31.22       40.40      5.29 o 
   8   1   0      229.18      239.27      8.11 o 
   9   1   0      147.04      138.40      7.42 o 
   0   2   0     1486.74     1306.15     15.85 o 
   1   2   0    13379.19    12363.22     52.18 o 
   2   2   0      619.28      478.19      4.39 o 
   3   2   0       80.28       81.96      4.79 o 
   4   2   0       68.90       82.79      5.00 o 
   5   2   0       41.73       51.70      4.74 o 
   6   2   0      174.16      178.09      5.91 o 
   7   2   0      226.75      236.43      7.05 o 
   8   2   0       16.18       19.61      6.01 o 
   9   2   0        3.65        5.86      5.78 o 
   1   3   0       37.60       35.06      1.43 o 
   2   3   0       90.72       88.59      2.11 o 
   3   3   0      318.40      245.80      3.45 o 
   4   3   0       88.21       72.09      3.29 o 
   5   3   0     1127.46     1169.91     12.20 o 
   6   3   0      144.03      134.08      6.00 o 
   7   3   0      184.38      187.73      6.72 o 
   8   3   0       62.29       65.16      5.46 o 
   9   3   0        8.14       15.97      5.68 o 
   0   4   0       17.71       30.17      2.06 o 
   1   4   0     2248.82     2234.41     14.82 o 
   2   4   0      465.56      376.51      3.65 o 
   3   4   0      270.26      273.76      3.88 o 
   4   4   0       26.13       26.98      3.24 o 
   5   4   0        1.41        3.02      3.23 o 
   6   4   0      254.90      269.66      6.87 o 
   7   4   0       11.14       11.20      3.97 o 
   8   4   0       40.79       47.21      4.93 o 
   9   4   0        9.08        4.72      5.04 o 
   1   5   0      168.66      190.84      2.85 o 
   2   5   0       15.01       15.79      1.81 o 
   3   5   0        4.21        8.58      2.25 o 
   4   5   0       46.07       36.40      3.35 o 
   5   5   0       95.87      111.48      5.02 o 
   6   5   0       56.04       57.61      4.49 o 
   7   5   0       56.25       61.55      5.16 o 
   8   5   0        4.57        2.37      4.79 o 
   0   6   0     1286.99     1328.12     11.46 o 
   1   6   0      171.76      175.32      4.35 o 
   2   6   0       59.84       60.52      2.91 o 
   3   6   0      191.39      196.77      4.50 o 
   4   6   0      251.40      234.99      4.59 o 
   5   6   0      183.29      158.13      4.28 o 
   6   6   0      153.99      150.08      5.69 o 
   7   6   0        1.71        0.93      4.21 o 
   1   7   0      221.91      199.76      3.11 o 
   2   7   0        7.99        6.33      2.69 o 
   3   7   0      222.57      224.14      5.48 o 
   4   7   0       64.75       74.30      4.22 o 
   5   7   0       41.02       47.35      3.78 o 
   6   7   0       31.71       34.03      4.16 o 
   7   7   0        7.73        1.41      3.69 o 
   0   8   0     1394.23     1476.50     13.83 o 
   1   8   0      241.32      236.50      3.86 o 
   2   8   0      281.84      311.99      5.80 o 
   3   8   0      122.84      123.09      4.19 o 
   4   8   0       54.70       53.43      3.90 o 
   5   8   0       12.42       11.37      3.23 o 
   6   8   0       51.77       27.26     11.19 o 
   1   9   0       32.83       36.51      2.74 o 
   2   9   0        1.64        2.96      2.48 o 
   3   9   0       53.76       49.17      4.65 o 
   4   9   0        1.35       -0.40      3.80 o 
   5   9   0        1.42       -1.31      3.65 o 
   0  10   0       20.60       15.16      4.46 o 
   1  10   0        0.14       -0.38      2.39 o 
   2  10   0        6.17        4.99      3.19 o 
   3  10   0       14.51       13.83      4.48 o 
  -9   0   1       33.39       19.71     19.79 o 
  -7   0   1       20.29       20.65      7.44 o 
  -5   0   1     1349.81     1399.63     33.34 o 
  -3   0   1       24.99       21.35      3.94 o 
   3   0   1    13113.79    13748.41    137.18 o 
   5   0   1      529.98      474.36     10.49 o 
   7   0   1      289.91      266.10     11.40 o 
   9   0   1       89.83       78.43      9.52 o 
  -9   1   1        9.85        7.62      6.02 o 
  -8   1   1      143.16      140.37      6.76 o 
  -7   1   1        9.11       14.05      5.88 o 
  -6   1   1      170.70      192.17      6.68 o 
  -5   1   1      461.20      436.80     11.63 o 
  -4   1   1     2454.68     2324.68     25.59 o 
  -3   1   1     3300.11     3076.07     19.04 o 
  -2   1   1    16248.65    15698.22     84.88 o 
  -1   1   1     1327.73     1366.37      8.33 o 
   1   1   1     3985.50     3765.25     16.47 o 
   2   1   1    18788.30    18687.99     95.97 o 
   3   1   1      375.58      286.07      4.60 o 
   4   1   1      837.51      816.64      7.75 o 
   5   1   1      865.67      881.55     22.09 o 
   6   1   1      107.41      105.72      5.52 o 
   7   1   1        1.67        2.42      4.64 o 
   8   1   1      259.15      272.58      7.79 o 
   9   1   1        0.16       -1.23      6.03 o 
  -9   2   1       38.09       44.56     11.55 o 
  -8   2   1        4.23       10.34      5.30 o 
  -7   2   1       41.64       41.67      6.25 o 
  -6   2   1       40.37       54.85      5.52 o 
  -5   2   1      214.49      205.96      6.58 o 
  -4   2   1     1080.94      984.72      9.09 o 
  -3   2   1       24.73       28.17      2.75 o 
  -2   2   1       54.24       59.98      2.24 o 
  -1   2   1     3440.32     3629.18     16.64 o 
   0   2   1      726.04      773.22      8.02 o 
   1   2   1        0.00       38.61      3.85 o 
   2   2   1     5415.31     5236.97     26.17 o 
   3   2   1     3760.84     3756.20     20.27 o 
   4   2   1       28.68       39.81      3.17 o 
   5   2   1     1599.39     1637.04     28.47 o 
   6   2   1        0.45       -3.52      4.74 o 
   7   2   1      105.97      101.05      5.64 o 
   8   2   1      151.65      140.11      7.24 o 
   9   2   1        8.48        4.61      6.32 o 
  -9   3   1       19.67       26.37      6.06 o 
  -8   3   1        3.86        0.98      4.21 o 
  -7   3   1       37.21       33.41      4.72 o 
  -6   3   1       58.76       61.73      4.66 o 
  -5   3   1        6.40        8.78      3.43 o 
  -4   3   1      309.20      303.11      4.82 o 
  -3   3   1      184.36      206.54      3.58 o 
  -2   3   1       18.12       26.83      1.79 o 
  -1   3   1      475.77      432.09      3.20 o 
   0   3   1     1047.76      966.39      5.74 o 
   1   3   1      273.24      296.20      2.56 o 
   2   3   1     1769.67     1647.91      9.67 o 
   3   3   1     2100.14     2005.13     12.63 o 
   4   3   1      507.62      446.08      5.31 o 
   5   3   1       34.34       41.42      4.33 o 
   6   3   1       86.42       79.96      4.81 o 
   7   3   1       47.71       45.13      4.87 o 
   8   3   1       20.63       17.63      4.71 o 
   9   3   1       28.73       20.27      5.85 o 
  -8   4   1        8.58       12.69      4.82 o 
  -7   4   1        1.53        2.56      3.76 o 
  -6   4   1      100.54       86.32      4.95 o 
  -5   4   1      735.98      757.46      8.48 o 
  -4   4   1       97.18      104.94      4.59 o 
  -3   4   1      144.17      153.36      3.46 o 
  -2   4   1      826.89      873.06      6.28 o 
  -1   4   1      581.55      602.73      5.32 o 
   0   4   1       14.43       27.03      1.67 o 
   1   4   1     1708.47     1760.17     11.70 o 
   2   4   1      297.04      279.05      3.53 o 
   3   4   1       69.75       58.42      2.96 o 
   4   4   1       48.91       41.24      2.91 o 
   5   4   1      208.61      205.51      5.57 o 
   6   4   1       10.88        8.25      4.15 o 
   7   4   1       21.81       23.14      5.20 o 
   8   4   1        4.95        5.75      5.50 o 
  -8   5   1        0.23        0.02      4.64 o 
  -7   5   1        6.99        3.79      4.79 o 
  -6   5   1       54.32       54.19      3.84 o 
  -5   5   1      685.10      688.85      8.11 o 
  -4   5   1      586.66      580.00      7.15 o 
  -3   5   1      141.72      116.35      3.33 o 
  -2   5   1      383.90      408.05      4.41 o 
  -1   5   1      287.64      234.40      2.99 o 
   0   5   1       62.37       63.67      1.74 o 
   1   5   1      196.52      201.57      3.17 o 
   2   5   1       36.53       41.51      1.98 o 
   3   5   1      158.59      150.38      3.17 o 
   4   5   1      868.55      815.86      8.02 o 
   5   5   1       99.35       90.40      3.90 o 
   6   5   1        7.99        7.59      3.62 o 
   7   5   1       47.76       55.87      4.50 o 
   8   5   1        9.56        7.99      4.71 o 
  -7   6   1        2.79        9.70      3.92 o 
  -6   6   1      165.66      168.47      4.85 o 
  -5   6   1       30.07       35.27      3.72 o 
  -4   6   1        0.00       -0.16      2.53 o 
  -3   6   1        3.89        2.81      2.29 o 
  -2   6   1       11.39       10.74      2.71 o 
  -1   6   1      118.60      108.60      2.97 o 
   0   6   1        2.67        7.78      1.76 o 
   1   6   1      507.12      503.96      5.41 o 
   2   6   1        3.06        3.39      2.62 o 
   3   6   1       55.07       63.58      3.15 o 
   4   6   1       31.27       38.03      3.36 o 
   5   6   1      415.21      432.51     10.68 o 
   6   6   1      108.57      103.07      4.65 o 
   7   6   1       13.60       15.09      4.03 o 
  -7   7   1       17.73        0.34      3.65 o 
  -6   7   1       78.94       86.22      4.74 o 
  -5   7   1      276.23      282.67      5.64 o 
  -4   7   1      328.99      333.26      4.99 o 
  -3   7   1       63.68       65.31      3.26 o 
  -2   7   1      481.60      464.41      5.28 o 
  -1   7   1       32.42       40.94      3.16 o 
   0   7   1      336.45      312.12      3.72 o 
   1   7   1        0.00        0.33      1.90 o 
   2   7   1     1303.21     1290.56     16.22 o 
   3   7   1      977.24      929.11      9.77 o 
   4   7   1       63.58       61.75      3.54 o 
   5   7   1       18.02       19.48      3.72 o 
   6   7   1       19.53       16.26      3.67 o 
   7   7   1       14.72        2.46      4.39 o 
  -6   8   1        0.58        3.02      3.56 o 
  -5   8   1       71.55       73.02      3.93 o 
  -4   8   1        2.32        5.08      3.10 o 
  -3   8   1       22.06       21.43      3.04 o 
  -2   8   1       10.47       13.05      3.21 o 
  -1   8   1        0.41       -0.99      2.12 o 
   0   8   1       15.02       23.28      2.48 o 
   1   8   1      219.35      236.90      3.60 o 
   2   8   1      218.05      216.85      4.48 o 
   3   8   1      174.55      180.99      6.78 o 
   4   8   1       16.61        9.95      3.15 o 
   5   8   1        0.38        0.52      2.95 o 
   6   8   1        6.73        1.83      3.56 o 
  -5   9   1        0.34       -1.38      4.41 o 
  -4   9   1        3.87        0.54      3.57 o 
  -3   9   1        3.80        3.66      3.43 o 
  -2   9   1       29.68       40.01      3.13 o 
  -1   9   1       11.18       13.02      2.58 o 
   0   9   1       62.76       65.67      3.21 o 
   1   9   1      110.13      126.52      3.77 o 
   2   9   1        7.38        4.23      3.27 o 
   3   9   1        0.63        1.81      3.40 o 
   4   9   1        1.04        2.12      3.59 o 
   5   9   1        6.85        3.08      4.50 o 
  -2  10   1       31.17       26.10      3.79 o 
  -1  10   1        1.65        5.56      2.33 o 
   0  10   1       78.85       65.01      3.38 o 
   1  10   1       10.82       15.16      2.79 o 
   2  10   1       11.85       11.44      2.72 o 
  -8   0   2       80.95      100.27      8.95 o 
  -6   0   2      244.10      229.48      9.04 o 
  -4   0   2      597.13      556.45      8.90 o 
  -2   0   2    34282.33    32508.87    233.85 o 
   2   0   2     5042.93     5147.53     76.12 o 
   4   0   2      820.25      809.71     10.83 o 
   6   0   2       35.96       21.92      8.01 o 
   8   0   2      484.26      555.55     15.47 o 
  -9   1   2       53.90       47.94     11.10 o 
  -8   1   2       15.38       22.86      5.71 o 
  -7   1   2        5.02        2.23      5.56 o 
  -6   1   2       91.67       94.54      6.04 o 
  -5   1   2       12.70       13.74      4.69 o 
  -4   1   2      555.59      483.43      6.88 o 
  -3   1   2      832.89      749.35      7.11 o 
  -2   1   2      762.38      654.38      8.15 o 
  -1   1   2      573.86      556.08      4.23 o 
   1   1   2    12889.49    12296.10     50.06 o 
   2   1   2       78.18       96.05      3.34 o 
   3   1   2     7543.82     7748.35     42.79 o 
   4   1   2       52.21       44.26      4.03 o 
   5   1   2      879.14      872.25      9.49 o 
   6   1   2       47.44       47.38      5.38 o 
   7   1   2       73.51       73.18      5.55 o 
   8   1   2       47.65       64.66      6.33 o 
   9   1   2        8.74        2.24      5.65 o 
  -9   2   2       42.94       50.99      7.88 o 
  -8   2   2        3.87        0.16      4.65 o 
  -7   2   2       16.10       12.85      4.76 o 
  -6   2   2       31.34       43.69      4.95 o 
  -5   2   2        3.89       13.13      4.30 o 
  -4   2   2      381.86      382.70      6.55 o 
  -3   2   2       33.83       22.67      2.49 o 
  -2   2   2     1222.20     1254.37      7.73 o 
  -1   2   2      658.73      555.47      4.13 o 
   0   2   2     4196.97     4172.03     21.53 o 
   1   2   2      218.15      212.19      2.46 o 
   2   2   2      562.94      477.52      4.50 o 
   3   2   2      206.54      240.73      4.11 o 
   4   2   2     1186.27     1258.04     10.17 o 
   5   2   2      194.21      199.82      5.59 o 
   6   2   2      164.70      144.12      6.07 o 
   7   2   2      258.58      262.42      7.83 o 
   8   2   2        0.06       -1.44      4.97 o 
   9   2   2       16.39        7.84      5.57 o 
  -9   3   2        0.93        1.69      4.76 o 
  -8   3   2       12.58       10.65      4.58 o 
  -7   3   2      492.20      533.16     10.15 o 
  -6   3   2      192.60      201.00      6.55 o 
  -5   3   2       61.96       61.13      4.01 o 
  -4   3   2        0.28        1.21      2.38 o 
  -3   3   2       60.38       65.15      2.57 o 
  -2   3   2       14.10       18.33      2.63 o 
  -1   3   2     1195.85     1038.80      5.78 o 
   0   3   2       92.49       82.74      1.51 o 
   1   3   2      604.89      637.20      4.23 o 
   2   3   2       22.68       33.42      1.65 o 
   3   3   2      313.19      339.97      4.39 o 
   4   3   2      653.07      602.84      6.77 o 
   5   3   2      221.89      249.23      5.54 o 
   6   3   2        0.12        2.87      3.95 o 
   7   3   2        0.34       -0.33      3.60 o 
   8   3   2       87.11       87.07      6.27 o 
   9   3   2       30.00       27.67      7.00 o 
  -8   4   2        2.87        6.23      4.86 o 
  -7   4   2        7.01        4.59      4.12 o 
  -6   4   2       30.84       33.59      4.52 o 
  -5   4   2      187.06      184.55      4.92 o 
  -4   4   2     1507.14     1510.36     11.21 o 
  -3   4   2      585.59      554.03      5.37 o 
  -2   4   2     1110.53     1124.47      7.01 o 
  -1   4   2     3018.47     3126.20     20.67 o 
   0   4   2      396.46      418.62      3.64 o 
   1   4   2       38.86       21.25      1.98 o 
   2   4   2      193.77      195.13      2.56 o 
   3   4   2       33.23       35.11      2.27 o 
   4   4   2      124.84      119.93      3.89 o 
   5   4   2      230.70      243.62      5.79 o 
   6   4   2      196.16      205.00      5.22 o 
   7   4   2        4.85        4.94      3.88 o 
   8   4   2        9.78       11.72      4.89 o 
  -8   5   2       25.91       27.25      7.30 o 
  -7   5   2       10.87       10.73      4.03 o 
  -6   5   2       77.34       67.42      4.77 o 
  -5   5   2      169.41      158.91      4.61 o 
  -4   5   2      534.60      535.20      5.99 o 
  -3   5   2       12.11       12.32      2.27 o 
  -2   5   2       45.56       40.59      2.62 o 
  -1   5   2      564.36      590.93      5.31 o 
   0   5   2       12.11       11.05      1.37 o 
   1   5   2      151.97      174.20      2.80 o 
   2   5   2      115.93       97.61      2.41 o 
   3   5   2      463.52      507.50      5.32 o 
   4   5   2       79.26       79.82      4.88 o 
   5   5   2       17.06       24.14      4.23 o 
   6   5   2        0.52        2.49      3.23 o 
   7   5   2      247.69      252.19      7.33 o 
   8   5   2       11.78       11.39      5.29 o 
  -7   6   2        0.55        0.24      3.41 o 
  -6   6   2        1.65        1.68      3.77 o 
  -5   6   2        2.18        7.29      3.20 o 
  -4   6   2      272.04      274.59      5.21 o 
  -3   6   2      106.46      106.17      3.07 o 
  -2   6   2      563.83      555.59      6.13 o 
  -1   6   2        0.50       -1.07      2.04 o 
   0   6   2        5.06        3.08      1.68 o 
   1   6   2       83.30      106.26      3.40 o 
   2   6   2        0.86        3.37      3.01 o 
   3   6   2      815.33      811.79      6.64 o 
   4   6   2        2.00        5.25      3.66 o 
   5   6   2        0.10       -0.48      3.03 o 
   6   6   2       35.00       28.47      4.36 o 
   7   6   2       13.60       13.19      5.07 o 
  -7   7   2        5.58        1.32      3.86 o 
  -6   7   2       16.98       10.64      3.81 o 
  -5   7   2        5.50        6.84      3.29 o 
  -4   7   2       72.13       76.58      3.66 o 
  -3   7   2        0.05        2.34      2.76 o 
  -2   7   2      197.95      200.80      3.84 o 
  -1   7   2       98.99       99.67      2.97 o 
   0   7   2      117.86      120.79      3.09 o 
   1   7   2      296.66      265.19      3.72 o 
   2   7   2        0.45        0.01      2.72 o 
   3   7   2      863.81      838.80     11.69 o 
   4   7   2      156.26      150.75      4.49 o 
   5   7   2       80.93       91.18      3.86 o 
   6   7   2       63.81       56.35      4.01 o 
   7   7   2        2.99        0.59      4.45 o 
  -6   8   2       34.37       35.51      8.30 o 
  -5   8   2        1.78        1.00      3.17 o 
  -4   8   2       28.40       36.79      4.10 o 
  -3   8   2        8.01        7.02      2.96 o 
  -2   8   2      216.14      210.95      7.48 o 
  -1   8   2       51.90       45.57      2.95 o 
   0   8   2      171.06      182.22      3.78 o 
   1   8   2      553.92      543.27      5.32 o 
   2   8   2       72.78       75.21      4.11 o 
   3   8   2       38.24       47.61      3.50 o 
   4   8   2        7.28        9.00      3.31 o 
   5   8   2      110.06      117.08      4.31 o 
   6   8   2        0.15        0.28      3.34 o 
  -5   9   2        2.44       -2.01      3.92 o 
  -4   9   2       28.96       40.12      6.13 o 
  -3   9   2        8.46       13.00      4.50 o 
  -2   9   2       16.40       13.55      2.44 o 
  -1   9   2        4.63        6.64      2.32 o 
   0   9   2        8.69        8.07      2.58 o 
   1   9   2        5.64        5.47      2.18 o 
   2   9   2        0.03       -1.49      2.54 o 
   3   9   2       30.69       36.34      4.56 o 
   4   9   2        7.21        4.13      5.23 o 
  -2  10   2        9.50        8.86      2.68 o 
  -1  10   2       55.48       68.25      4.00 o 
   0  10   2        4.66        3.18      2.40 o 
   1  10   2        7.27       12.70      2.57 o 
   2  10   2        4.11        5.17      3.16 o 
  -9   0   3      208.35      204.96     17.78 o 
  -7   0   3       38.30       50.31     13.07 o 
  -5   0   3      101.63       99.91      9.89 o 
  -3   0   3     2482.75     2652.04     35.87 o 
  -1   0   3     2511.71     2400.28     19.30 o 
   1   0   3    18085.43    17627.81    123.49 o 
   3   0   3     2648.68     2411.54     21.72 o 
   5   0   3      376.24      405.03     11.81 o 
   7   0   3       31.57       35.57      9.27 o 
   9   0   3      135.89      120.40     10.20 o 
  -9   1   3        3.05        2.85      5.74 o 
  -8   1   3      222.34      244.49      7.98 o 
  -7   1   3      152.09      152.42      6.30 o 
  -6   1   3        1.37        5.09      4.42 o 
  -5   1   3      154.58      126.75      6.87 o 
  -4   1   3       82.98       96.30      3.97 o 
  -3   1   3     2178.00     1874.32     13.47 o 
  -2   1   3      890.47      954.49      9.55 o 
  -1   1   3     6378.27     6099.61     32.99 o 
   0   1   3       70.17       56.66      2.20 o 
   1   1   3      681.54      643.31      4.39 o 
   2   1   3       43.16       40.77      2.34 o 
   3   1   3      307.81      257.30      4.03 o 
   4   1   3     1469.52     1554.76     16.55 o 
   5   1   3      164.75      188.99      5.11 o 
   6   1   3      179.81      180.48      9.04 o 
   7   1   3       12.44       11.73      5.34 o 
   8   1   3      398.22      398.35      9.01 o 
   9   1   3        0.81        0.52      5.42 o 
  -9   2   3       23.76       31.68      6.35 o 
  -8   2   3        0.77       -1.90      4.96 o 
  -7   2   3       52.52       35.94      5.55 o 
  -6   2   3      222.35      207.26      6.69 o 
  -5   2   3     1014.59      994.33     14.30 o 
  -4   2   3       98.66      107.44      4.47 o 
  -3   2   3       73.50       66.83      3.29 o 
  -2   2   3      860.68      835.21      6.58 o 
  -1   2   3     2178.53     2261.05     12.00 o 
   0   2   3      201.71      204.41      2.02 o 
   1   2   3       31.39       28.86      1.93 o 
   2   2   3      442.21      454.17      4.39 o 
   3   2   3     1348.89     1388.28      9.03 o 
   4   2   3      656.42      640.48      6.36 o 
   5   2   3       22.02       20.20      5.49 o 
   6   2   3       97.03       91.43      5.78 o 
   7   2   3       64.11       78.53      5.90 o 
   8   2   3       17.25       11.81      5.99 o 
   9   2   3       76.28       91.78      6.08 o 
  -9   3   3        1.54       -1.20      5.36 o 
  -8   3   3        7.12        5.61      6.23 o 
  -7   3   3        9.17       10.93      5.82 o 
  -6   3   3      150.01      125.21      8.87 o 
  -5   3   3        6.92       11.86      3.98 o 
  -4   3   3       51.24       47.59      3.16 o 
  -3   3   3      632.53      760.70      6.06 o 
  -2   3   3     6245.82     6294.92     31.13 o 
  -1   3   3     2480.57     2598.13     12.46 o 
   0   3   3       55.80       46.43      1.30 o 
   1   3   3       74.17       66.91      1.66 o 
   2   3   3      193.71      210.35      2.74 o 
   3   3   3        9.05       21.63      4.08 o 
   4   3   3        0.69        0.83      2.54 o 
   5   3   3       63.49       71.31      4.43 o 
   6   3   3        8.75        8.66      4.06 o 
   7   3   3       38.61       42.66      5.88 o 
   8   3   3        2.99        5.70      5.16 o 
   9   3   3        3.10       -0.38      5.27 o 
  -8   4   3        1.01       -0.14      4.63 o 
  -7   4   3      105.49      114.34      5.28 o 
  -6   4   3      130.04      144.83      5.66 o 
  -5   4   3      244.77      241.29      6.99 o 
  -4   4   3      510.58      497.22      6.49 o 
  -3   4   3      274.75      294.38      4.26 o 
  -2   4   3      166.26      165.88      2.98 o 
  -1   4   3      706.43      749.61      7.87 o 
   0   4   3     1312.67     1340.13      8.18 o 
   1   4   3      598.06      556.94      5.14 o 
   2   4   3     1069.64     1012.64      6.39 o 
   3   4   3       44.89       37.22      2.53 o 
   4   4   3       82.46       83.26      4.02 o 
   5   4   3       82.13       92.48      4.10 o 
   6   4   3       47.07       44.38      3.89 o 
   7   4   3      208.45      215.55      5.87 o 
   8   4   3        1.31        5.03      4.66 o 
  -8   5   3       60.89       45.54      8.08 o 
  -7   5   3        8.04        7.20      3.89 o 
  -6   5   3        0.00        0.98      3.70 o 
  -5   5   3       24.21       30.18      3.43 o 
  -4   5   3       76.95       85.40      3.85 o 
  -3   5   3      150.26      157.47      3.64 o 
  -2   5   3       39.78       46.91      2.58 o 
  -1   5   3       31.09       31.16      2.50 o 
   0   5   3       39.95       55.96      1.97 o 
   1   5   3       12.25       10.40      1.61 o 
   2   5   3       15.25       12.12      2.39 o 
   3   5   3      369.77      331.78      4.10 o 
   4   5   3      176.45      165.06      4.06 o 
   5   5   3       22.82       27.52      3.54 o 
   6   5   3       19.51       26.72      3.82 o 
   7   5   3        9.61       10.16      4.59 o 
   8   5   3        1.17        2.24      4.70 o 
  -7   6   3       38.74       26.30      5.83 o 
  -6   6   3       24.48       15.48      4.11 o 
  -5   6   3        0.77        1.84      2.97 o 
  -4   6   3     1177.98     1149.78      9.76 o 
  -3   6   3       17.70       19.10      2.44 o 
  -2   6   3       81.28       82.90      2.86 o 
  -1   6   3      240.05      261.24      5.23 o 
   0   6   3       37.19       37.81      1.76 o 
   1   6   3      936.57     1014.65      8.35 o 
   2   6   3      674.49      653.72      7.19 o 
   3   6   3      436.35      381.69      4.58 o 
   4   6   3      236.96      248.37      4.70 o 
   5   6   3      233.29      243.14      5.50 o 
   6   6   3        6.40        4.15      3.45 o 
   7   6   3       17.17       17.56      4.34 o 
  -7   7   3        8.12        0.56      3.81 o 
  -6   7   3       93.58       92.95      4.31 o 
  -5   7   3       14.22       10.18      3.33 o 
  -4   7   3       76.42       71.69      3.19 o 
  -3   7   3       51.94       52.08      3.42 o 
  -2   7   3        7.30        8.85      2.87 o 
  -1   7   3       14.71       11.34      2.21 o 
   0   7   3      252.81      213.25      3.26 o 
   1   7   3       92.93      102.29      2.66 o 
   2   7   3      579.80      601.74      6.41 o 
   3   7   3        1.65       -0.64      2.53 o 
   4   7   3      268.04      277.34      4.70 o 
   5   7   3       63.70       60.33      3.84 o 
   6   7   3       15.99       12.20      4.03 o 
   7   7   3       69.42       84.34      5.12 o 
  -6   8   3        4.76        3.19      3.39 o 
  -5   8   3       69.01       79.72      4.23 o 
  -4   8   3        7.27        6.83      3.17 o 
  -3   8   3        3.74        5.57      3.07 o 
  -2   8   3       29.65       15.05      4.12 o 
  -1   8   3        7.57       11.90      2.09 o 
   0   8   3       79.88       85.26      2.57 o 
   1   8   3      120.00      118.03      2.73 o 
   2   8   3       78.70       83.87      4.02 o 
   3   8   3       16.28       13.10      4.85 o 
   4   8   3        1.73        0.29      2.91 o 
   5   8   3       21.42       19.91      3.94 o 
   6   8   3       22.68        8.32      4.33 o 
  -4   9   3        6.08        5.00      3.39 o 
  -3   9   3        2.61       -0.54      3.51 o 
  -2   9   3       64.12       82.30      3.15 o 
  -1   9   3       75.37       75.33      2.79 o 
   0   9   3       23.58       27.95      2.55 o 
   1   9   3      235.89      242.54      4.07 o 
   2   9   3        3.37        4.32      2.50 o 
   3   9   3       11.74       19.45      7.41 o 
   4   9   3        0.44        0.58      4.22 o 
  -2  10   3        2.63        1.33      2.48 o 
  -1  10   3        7.20        5.95      3.08 o 
   0  10   3        2.06        0.54      2.22 o 
   1  10   3       63.01       60.73      3.40 o 
   2  10   3        5.90        4.20      2.75 o 
  -8   0   4        8.52        4.63      8.76 o 
  -6   0   4      220.70      233.13      8.98 o 
  -4   0   4        8.22       24.69      7.64 o 
  -2   0   4    25446.31    25618.11    186.66 o 
   0   0   4      339.05      268.38      2.65 o 
   2   0   4      144.18      172.84      5.22 o 
   4   0   4      383.25      468.40      9.19 o 
   6   0   4     1075.31     1072.46     20.76 o 
   8   0   4      126.05      152.57      9.74 o 
  -9   1   4       72.21       82.18      8.25 o 
  -8   1   4       38.96       58.77      6.59 o 
  -7   1   4       51.73       51.57      5.82 o 
  -6   1   4        2.44        0.16      4.60 o 
  -5   1   4      577.71      586.52      8.11 o 
  -4   1   4       15.13       15.81      3.39 o 
  -3   1   4       45.92       32.17      3.29 o 
  -2   1   4     4737.76     4665.47     26.34 o 
  -1   1   4     4722.87     4859.72     26.17 o 
   0   1   4     1594.16     1633.10      9.99 o 
   1   1   4     2115.48     2169.33     10.56 o 
   2   1   4      253.00      181.88      2.88 o 
   3   1   4      283.12      311.24      4.34 o 
   4   1   4       16.42       17.30      3.09 o 
   5   1   4       34.69       36.14      4.41 o 
   6   1   4       31.20       38.75      7.54 o 
   7   1   4       39.36       42.21      5.71 o 
   8   1   4       21.83       24.50      6.94 o 
   9   1   4       27.87       23.37     13.71 o 
  -9   2   4      136.22      125.52      7.16 o 
  -8   2   4        8.12       13.10      5.83 o 
  -7   2   4       38.18       45.71      9.72 o 
  -6   2   4      199.27      210.81      6.78 o 
  -5   2   4      185.99      189.34      6.65 o 
  -4   2   4       22.81       18.26      3.38 o 
  -3   2   4     1176.31      981.29      8.28 o 
  -2   2   4      376.45      375.04      4.38 o 
  -1   2   4      359.45      384.33      3.23 o 
   0   2   4        3.48        5.90      0.95 o 
   1   2   4       13.57       17.41      1.22 o 
   2   2   4     4363.87     4446.66     20.77 o 
   3   2   4      308.72      282.62      4.04 o 
   4   2   4      688.00      666.32      6.66 o 
   5   2   4       38.72       46.02      4.26 o 
   6   2   4      239.63      250.10      5.96 o 
   7   2   4        3.69        3.54      3.92 o 
   8   2   4       45.95       50.97      5.14 o 
   9   2   4       11.22       12.41      6.23 o 
  -9   3   4        2.55       -2.06      6.01 o 
  -8   3   4        9.55        9.53      5.78 o 
  -7   3   4       29.48       39.17      6.07 o 
  -6   3   4       79.68       88.07      5.65 o 
  -5   3   4      300.61      315.37      6.12 o 
  -4   3   4      193.15      199.54      4.49 o 
  -3   3   4        1.28        4.62      2.45 o 
  -2   3   4       50.81       59.02      2.10 o 
  -1   3   4     7882.58     8509.24     36.35 o 
   0   3   4      307.44      274.40      2.20 o 
   1   3   4     4022.26     4169.97     42.07 o 
   2   3   4     1264.91     1182.77      7.14 o 
   3   3   4      225.89      215.12      3.63 o 
   4   3   4        1.45        1.80      2.60 o 
   5   3   4       61.80       51.04      3.97 o 
   6   3   4        7.61        3.52      3.61 o 
   7   3   4        0.25        1.90      3.70 o 
   8   3   4        0.06        2.24      4.66 o 
   9   3   4       30.47       26.29      7.03 o 
  -8   4   4        0.99       -1.19      4.81 o 
  -7   4   4        4.94        3.27      4.93 o 
  -6   4   4      494.68      478.92      7.40 o 
  -5   4   4        4.62        4.08      3.41 o 
  -4   4   4     2670.38     2642.91     16.94 o 
  -3   4   4        0.06        1.15      2.15 o 
  -2   4   4      115.04      121.68      2.47 o 
  -1   4   4     1166.33     1217.87      6.91 o 
   0   4   4      732.44      807.19      7.66 o 
   1   4   4       18.60       25.45      2.24 o 
   2   4   4       99.50      106.72      2.30 o 
   3   4   4      177.90      173.79      2.86 o 
   4   4   4       60.20       63.35      3.97 o 
   5   4   4       30.78       29.70      3.73 o 
   6   4   4        1.17        3.94      3.79 o 
   7   4   4      106.62      109.11      7.69 o 
   8   4   4       15.09       24.52      5.55 o 
  -8   5   4       15.67        6.33      4.60 o 
  -7   5   4        0.03        2.83      3.90 o 
  -6   5   4       10.01        7.96      3.62 o 
  -5   5   4       34.36       41.52      4.29 o 
  -4   5   4        6.95        7.79      2.89 o 
  -3   5   4      206.01      234.27      3.82 o 
  -2   5   4       26.74       34.79      1.90 o 
  -1   5   4     2316.06     2481.80     15.96 o 
   0   5   4      608.43      658.13      5.46 o 
   1   5   4      394.72      411.77      4.22 o 
   2   5   4       37.76       33.66      2.26 o 
   3   5   4      250.15      259.33      4.06 o 
   4   5   4      255.26      223.07      4.18 o 
   5   5   4        1.31        0.84      2.90 o 
   6   5   4       14.83        9.76      3.71 o 
   7   5   4        7.28        3.80      3.81 o 
   8   5   4       27.10       42.90      5.79 o 
  -7   6   4        0.18       -1.63      3.97 o 
  -6   6   4        1.64        4.15      3.73 o 
  -5   6   4      146.34      140.03      5.38 o 
  -4   6   4       42.20       50.70      3.20 o 
  -3   6   4        2.35       -0.71      2.30 o 
  -2   6   4        0.81       -0.07      1.87 o 
  -1   6   4       95.01      101.41      5.76 o 
   0   6   4      182.19      170.46      2.61 o 
   1   6   4       46.28       46.52      1.90 o 
   2   6   4      583.17      566.34      6.35 o 
   3   6   4       11.30       14.81      2.71 o 
   4   6   4      299.20      302.02      4.74 o 
   5   6   4       84.27       84.53      4.16 o 
   6   6   4      141.27      140.02      7.14 o 
   7   6   4        1.16       -0.82      3.79 o 
  -7   7   4       18.11        7.51      4.59 o 
  -6   7   4        9.31        9.14      3.81 o 
  -5   7   4        0.74        0.64      3.00 o 
  -4   7   4       42.26       49.21      2.96 o 
  -3   7   4        0.00        1.43      3.12 o 
  -2   7   4      192.48      178.45      4.54 o 
  -1   7   4       10.87       14.28      2.27 o 
   0   7   4        1.01        2.21      1.83 o 
   1   7   4      225.78      226.66      3.54 o 
   2   7   4      354.33      358.26      5.08 o 
   3   7   4      237.67      229.76      3.96 o 
   4   7   4      400.67      391.59      5.53 o 
   5   7   4      150.12      152.79      5.63 o 
   6   7   4        3.61        0.81      3.13 o 
   7   7   4        5.31        0.34      3.58 o 
  -6   8   4        2.09        2.47      3.88 o 
  -5   8   4        0.78        1.40      2.90 o 
  -4   8   4        8.93        5.04      3.42 o 
  -3   8   4       51.36       58.82      3.73 o 
  -2   8   4        4.83        4.88      2.34 o 
  -1   8   4        9.20        7.68      1.87 o 
   0   8   4        0.72        1.47      2.07 o 
   1   8   4       16.71       16.64      2.55 o 
   2   8   4        7.64        4.42      2.03 o 
   3   8   4       77.16       65.15      4.62 o 
   4   8   4        1.41        0.76      2.65 o 
   5   8   4       26.51       29.16      3.81 o 
   6   8   4       31.25       13.62      5.92 o 
  -4   9   4       20.04       11.00      5.16 o 
  -3   9   4       16.45        8.44      6.85 o 
  -2   9   4       14.67       17.29      2.71 o 
  -1   9   4        0.10        0.50      2.42 o 
   0   9   4       51.06       52.50      3.19 o 
   1   9   4       47.24       44.54      2.47 o 
   2   9   4        0.04        2.41      2.78 o 
   3   9   4       21.83        7.59      4.40 o 
   4   9   4       18.77       14.06      5.86 o 
  -2  10   4        0.75       -1.12      2.39 o 
  -1  10   4        5.45        3.82      2.20 o 
   0  10   4        7.39        3.39      2.57 o 
   1  10   4       18.25       17.35      2.95 o 
   2  10   4        0.12       -0.83      2.09 o 
  -9   0   5        0.82       -0.78      9.13 o 
  -7   0   5        7.15        8.90      8.04 o 
  -5   0   5      589.99      584.67     22.93 o 
  -3   0   5     2593.60     2538.14     22.99 o 
  -1   0   5    18566.61    18048.37    128.74 o 
   1   0   5    14634.39    14893.91     86.49 o 
   3   0   5      150.27      163.49      4.63 o 
   5   0   5     2354.78     2269.52     25.50 o 
   7   0   5      585.66      545.29     28.67 o 
   9   0   5        4.92        4.96      8.15 o 
  -9   1   5       32.38       30.06      6.42 o 
  -8   1   5       26.44       28.10      6.13 o 
  -7   1   5       71.42       56.76      6.41 o 
  -6   1   5      242.17      202.98      7.31 o 
  -5   1   5      602.40      604.66      8.65 o 
  -4   1   5       59.90       60.54      3.46 o 
  -3   1   5       68.46       70.30      3.50 o 
  -2   1   5     6125.97     6013.94     33.12 o 
  -1   1   5     1678.34     1393.00     10.59 o 
   0   1   5      148.17      145.65      1.49 o 
   1   1   5      493.16      564.71      3.74 o 
   2   1   5      541.81      375.02      3.90 o 
   3   1   5     7804.10     8007.69     39.90 o 
   4   1   5     1401.37     1380.64     10.89 o 
   5   1   5      374.97      369.96      6.15 o 
   6   1   5       26.29       33.88      5.03 o 
   7   1   5      372.20      387.45      8.16 o 
   8   1   5      232.08      207.58      8.26 o 
   9   1   5        2.34       -0.72      5.72 o 
  -9   2   5        7.77        7.37      6.48 o 
  -8   2   5       59.31       69.02      6.00 o 
  -7   2   5       29.95       26.45      5.02 o 
  -6   2   5      156.28      168.69      5.97 o 
  -5   2   5       56.25       68.13      4.49 o 
  -4   2   5      158.88      160.81      4.19 o 
  -3   2   5      279.33      268.98      4.10 o 
  -2   2   5     2732.14     2657.59     16.41 o 
  -1   2   5      120.97      193.50      1.93 o 
   0   2   5     2660.06     2487.85     27.74 o 
   1   2   5     5100.00     5047.92     22.17 o 
   2   2   5      344.73      269.44      2.79 o 
   3   2   5     2059.47     2278.03     13.38 o 
   4   2   5       28.40       43.29      3.11 o 
   5   2   5      333.22      329.95      5.52 o 
   6   2   5        3.44        2.99      3.87 o 
   7   2   5        0.01        0.61      4.19 o 
   8   2   5      117.53      100.15      5.60 o 
   9   2   5        0.43        1.11      5.63 o 
  -9   3   5        5.21        1.26      6.01 o 
  -8   3   5        0.77       -2.37      4.94 o 
  -7   3   5       20.93       22.56      5.25 o 
  -6   3   5       61.95       63.94      5.67 o 
  -5   3   5      463.60      432.53      8.51 o 
  -4   3   5     1008.71      971.56      9.81 o 
  -3   3   5      703.88      700.87      5.77 o 
  -2   3   5      416.23      427.90      3.74 o 
  -1   3   5      483.23      479.00      3.78 o 
   0   3   5      643.37      647.55      3.84 o 
   1   3   5     1661.24     1611.89      9.02 o 
   2   3   5      393.93      452.28      3.68 o 
   3   3   5      367.99      363.14      4.21 o 
   4   3   5      155.18      134.67      3.82 o 
   5   3   5       45.20       53.39      3.94 o 
   6   3   5        9.10        9.09      4.35 o 
   7   3   5       62.31       59.98      5.35 o 
   8   3   5        5.66        1.59      4.31 o 
   9   3   5        8.70        5.51      5.55 o 
  -8   4   5        1.88        6.52      4.61 o 
  -7   4   5       47.56       46.91      4.66 o 
  -6   4   5       61.92       60.53      4.39 o 
  -5   4   5       66.65       65.17      3.77 o 
  -4   4   5       35.43       39.47      3.82 o 
  -3   4   5     3433.98     3500.61     20.19 o 
  -2   4   5      240.52      209.35      2.89 o 
  -1   4   5     4620.08     4921.36     30.94 o 
   0   4   5      106.35      119.17      1.90 o 
   1   4   5      315.44      306.24      3.67 o 
   2   4   5        0.13       -0.30      1.35 o 
   3   4   5      174.94      191.88      3.27 o 
   4   4   5       43.83       35.32      2.89 o 
   5   4   5        8.75        7.35      3.47 o 
   6   4   5       20.35       22.91      3.79 o 
   7   4   5        1.05        1.94      4.09 o 
   8   4   5       16.09       18.51      5.12 o 
  -8   5   5        0.84        0.42      4.20 o 
  -7   5   5       23.92       25.49      5.23 o 
  -6   5   5       50.46       59.43      3.88 o 
  -5   5   5       52.10       51.05      3.64 o 
  -4   5   5       14.31       20.28      2.94 o 
  -3   5   5       55.12       41.32      2.64 o 
  -2   5   5        6.76       10.50      2.08 o 
  -1   5   5       12.86        6.90      2.11 o 
   0   5   5      325.32      337.99      2.86 o 
   1   5   5        0.41        0.18      1.28 o 
   2   5   5       63.18       81.08      2.79 o 
   3   5   5       56.52       51.41      2.79 o 
   4   5   5      384.08      363.90      5.90 o 
   5   5   5       81.94       92.82      4.39 o 
   6   5   5        2.49        3.27      3.48 o 
   7   5   5        8.48        7.28      4.13 o 
   8   5   5       21.17       24.33      4.80 o 
  -7   6   5       13.70        5.44      4.63 o 
  -6   6   5      246.18      229.86      5.65 o 
  -5   6   5      138.54      142.19      3.95 o 
  -4   6   5      135.26      135.85      3.68 o 
  -3   6   5       86.00       81.02      3.05 o 
  -2   6   5        2.57        4.09      1.94 o 
  -1   6   5        1.94        0.78      1.82 o 
   0   6   5        2.53        1.46      1.44 o 
   1   6   5       32.65       33.72      1.87 o 
   2   6   5        2.83        2.87      3.09 o 
   3   6   5       63.63       49.08      2.92 o 
   4   6   5      628.16      576.75      7.86 o 
   5   6   5      114.58      134.83      4.12 o 
   6   6   5        0.53       -0.40      3.22 o 
   7   6   5      100.89      104.92      6.99 o 
  -7   7   5       34.66       36.60     11.62 o 
  -6   7   5       19.67       13.34      3.86 o 
  -5   7   5       35.42       34.22      6.67 o 
  -4   7   5        4.90        4.37      2.98 o 
  -3   7   5        0.56       -0.08      2.15 o 
  -2   7   5        5.65        4.71      2.45 o 
  -1   7   5       24.60       29.01      2.43 o 
   0   7   5        8.96       10.55      1.88 o 
   1   7   5       29.61       38.41      1.98 o 
   2   7   5      276.59      288.60      4.31 o 
   3   7   5      136.45      147.44      3.57 o 
   4   7   5       61.64       58.72      3.71 o 
   5   7   5        0.01        0.71      2.84 o 
   6   7   5        3.01        1.74      3.32 o 
   7   7   5       28.09       28.77      5.50 o 
  -6   8   5        0.57       -0.51      3.28 o 
  -5   8   5       51.78       69.74      4.03 o 
  -4   8   5        4.05       -0.64      3.78 o 
  -3   8   5        3.48        2.09      2.67 o 
  -2   8   5       16.74       16.60      2.30 o 
  -1   8   5        4.18        4.48      2.06 o 
   0   8   5       55.15       51.37      2.21 o 
   1   8   5        2.34        2.42      2.27 o 
   2   8   5       31.99       28.87      3.54 o 
   3   8   5       59.79       53.63      3.66 o 
   4   8   5       23.90       28.31      7.43 o 
   5   8   5        1.07        3.58      3.24 o 
   6   8   5       42.02       42.41     12.83 o 
  -4   9   5        0.27       -1.46      3.42 o 
  -3   9   5        9.60        3.96      4.57 o 
  -2   9   5        0.04       -2.25      2.25 o 
  -1   9   5       11.18        8.72      2.24 o 
   0   9   5        4.92        5.30      1.88 o 
   1   9   5       27.35       32.65      2.41 o 
   2   9   5        0.62        0.80      2.01 o 
   3   9   5       31.18       25.49      5.19 o 
   4   9   5       36.79       44.21     18.51 o 
  -2  10   5        3.31        2.11      2.67 o 
  -1  10   5       27.43       21.93      4.29 o 
   0  10   5        1.32        2.14      4.36 o 
   1  10   5       21.59       14.85      4.34 o 
   2  10   5       15.86       11.45      4.74 o 
  -8   0   6       62.74       65.55      8.41 o 
  -6   0   6      227.97      275.14     14.33 o 
  -4   0   6      403.21      428.04     83.68 o 
  -2   0   6    29000.20    29594.39    215.43 o 
   0   0   6     5868.71     6057.54     36.07 o 
   2   0   6      189.21      229.38      3.99 o 
   4   0   6        1.87        9.08      4.08 o 
   6   0   6      563.13      574.98     40.08 o 
   8   0   6       22.83       40.07      8.19 o 
  -9   1   6       57.66       48.52      7.10 o 
  -8   1   6        9.54       10.52      5.81 o 
  -7   1   6       80.67       82.26      5.96 o 
  -6   1   6       14.85       14.65      5.17 o 
  -5   1   6      118.72      138.94      5.42 o 
  -4   1   6      302.40      291.71      5.20 o 
  -3   1   6      102.32       94.50      3.70 o 
  -2   1   6      875.28      758.69      6.59 o 
  -1   1   6     6799.63     6845.84     36.18 o 
   0   1   6      279.79      248.62      2.00 o 
   1   1   6       41.93       44.31      1.60 o 
   2   1   6       61.45       57.03      1.98 o 
   3   1   6     3115.03     3271.82     18.83 o 
   4   1   6      577.57      637.08      6.06 o 
   5   1   6       19.15       13.44      4.64 o 
   6   1   6     1067.51     1103.68     14.89 o 
   7   1   6       55.82       60.18      5.37 o 
   8   1   6        6.05        8.07      5.29 o 
   9   1   6       35.79       11.19      8.53 o 
  -9   2   6       86.81       90.16      8.84 o 
  -8   2   6       18.84       13.64      5.45 o 
  -7   2   6       24.98       30.64      5.04 o 
  -6   2   6       96.25       95.70      5.83 o 
  -5   2   6      110.08      113.95      4.77 o 
  -4   2   6      912.97     1005.60      9.43 o 
  -3   2   6      637.28      596.87      6.28 o 
  -2   2   6      322.80      275.94      4.17 o 
  -1   2   6      113.85      161.15      1.81 o 
   0   2   6      757.36      675.14     15.91 o 
   1   2   6      346.24      345.90      2.82 o 
   2   2   6     2508.21     2500.74     12.41 o 
   3   2   6      519.52      542.03      5.03 o 
   4   2   6      901.96      778.87      8.80 o 
   5   2   6      258.65      245.65      5.15 o 
   6   2   6      373.90      360.78      6.23 o 
   7   2   6      119.83      116.56      4.94 o 
   8   2   6       60.90       72.69      5.37 o 
   9   2   6       65.06       75.25      6.97 o 
  -9   3   6        1.83        3.67      5.71 o 
  -8   3   6       27.10       30.13      6.06 o 
  -7   3   6        1.90        6.68      5.59 o 
  -6   3   6       66.41       68.07      5.95 o 
  -5   3   6       30.96       25.54      4.18 o 
  -4   3   6        0.26        3.31      3.63 o 
  -3   3   6      327.26      379.65      4.28 o 
  -2   3   6      135.61      119.98      2.15 o 
  -1   3   6     5072.91     5592.31     33.80 o 
   0   3   6       64.81       98.34      2.36 o 
   1   3   6      769.95      797.01      5.71 o 
   2   3   6     2532.31     2770.62     13.93 o 
   3   3   6      301.85      415.92      4.23 o 
   4   3   6      681.52      641.36      6.41 o 
   5   3   6        5.32        8.64      3.21 o 
   6   3   6       15.39       14.00      3.75 o 
   7   3   6        0.13        2.32      4.21 o 
   8   3   6       10.84        8.39      5.16 o 
   9   3   6       14.12       31.64      8.75 o 
  -8   4   6       10.54        9.21      4.34 o 
  -7   4   6        3.17        5.14      4.39 o 
  -6   4   6       96.65      100.12      4.29 o 
  -5   4   6       17.49       13.51      4.13 o 
  -4   4   6       13.64       12.80      2.78 o 
  -3   4   6     1348.33     1331.13      9.29 o 
  -2   4   6      190.33      135.95      2.23 o 
  -1   4   6      473.52      568.28      4.42 o 
   0   4   6       77.43       72.49      1.63 o 
   1   4   6      282.04      296.82      3.52 o 
   2   4   6      361.53      410.63      3.73 o 
   3   4   6       84.26       83.40      2.67 o 
   4   4   6       18.95       17.86      2.74 o 
   5   4   6        9.05       12.73      3.75 o 
   6   4   6        0.22       -2.29      3.49 o 
   7   4   6        0.18       -2.69      4.30 o 
   8   4   6       26.69       16.22      5.37 o 
  -8   5   6        1.93       -2.43      4.97 o 
  -7   5   6      109.18      119.92      6.89 o 
  -6   5   6        4.14        5.50      3.74 o 
  -5   5   6       12.25        9.78      2.98 o 
  -4   5   6        0.56        2.91      2.76 o 
  -3   5   6        7.47       10.18      2.45 o 
  -2   5   6      118.01      135.88      2.63 o 
  -1   5   6       75.60       76.91      2.55 o 
   0   5   6        0.14        0.93      0.98 o 
   1   5   6      327.19      331.05      4.06 o 
   2   5   6        5.10        6.47      1.84 o 
   3   5   6      479.59      476.54      4.66 o 
   4   5   6       20.05       16.85      3.33 o 
   5   5   6        5.44        7.28      3.47 o 
   6   5   6        4.88        5.11      3.43 o 
   7   5   6       12.83        9.92      4.16 o 
   8   5   6       24.50       13.93      5.00 o 
  -7   6   6      134.50      148.29      5.88 o 
  -6   6   6        0.04        2.74      3.28 o 
  -5   6   6       20.22       17.95      3.76 o 
  -4   6   6       31.94       35.16      3.56 o 
  -3   6   6        8.45        5.75      2.35 o 
  -2   6   6       74.61       75.61      3.31 o 
  -1   6   6        3.33        0.78      1.31 o 
   0   6   6      133.07      159.65      2.43 o 
   1   6   6        0.09       -0.24      1.62 o 
   2   6   6      253.81      246.28      5.19 o 
   3   6   6        0.49        0.31      2.01 o 
   4   6   6       19.39       18.07      2.74 o 
   5   6   6      116.29      120.35      4.23 o 
   6   6   6        0.11       -0.33      3.34 o 
   7   6   6        7.09        7.72      4.48 o 
  -7   7   6       22.93       26.02      7.91 o 
  -6   7   6       42.87       35.86      6.49 o 
  -5   7   6       20.44       17.75      3.42 o 
  -4   7   6       16.20       15.14      2.84 o 
  -3   7   6        9.21        7.37      2.22 o 
  -2   7   6       13.85        6.28      2.45 o 
  -1   7   6       27.59       24.24      2.67 o 
   0   7   6       34.21       25.72      2.15 o 
   1   7   6        2.12        4.56      1.62 o 
   2   7   6      203.88      205.44      5.08 o 
   3   7   6       50.98       57.35      3.49 o 
   4   7   6      218.75      195.37      9.05 o 
   5   7   6        0.07        1.63      3.49 o 
   6   7   6        0.03       -0.72      3.83 o 
  -6   8   6       75.23       79.85      4.19 o 
  -5   8   6        7.79        2.17      3.04 o 
  -4   8   6        3.09        0.73      3.18 o 
  -3   8   6       37.69       39.08      4.72 o 
  -2   8   6       15.98       15.15      2.11 o 
  -1   8   6       48.18       45.90      2.02 o 
   0   8   6       50.60       58.22      2.25 o 
   1   8   6        7.68        6.47      2.08 o 
   2   8   6       28.33       25.86      4.82 o 
   3   8   6        0.37        0.97      2.71 o 
   4   8   6        0.42        0.55      2.74 o 
   5   8   6       50.69       41.37      9.09 o 
   6   8   6       18.64       13.86      5.52 o 
  -4   9   6        3.44        0.98      3.06 o 
  -3   9   6        4.39       -0.40      3.32 o 
  -2   9   6       49.27       49.83      9.56 o 
  -1   9   6        0.66        0.77      2.47 o 
   0   9   6        2.60        1.92      1.90 o 
   1   9   6        0.36       -0.05      1.59 o 
   2   9   6        1.60        0.54      2.30 o 
   3   9   6        4.60        4.10      2.51 o 
   4   9   6       19.33       11.13      5.57 o 
  -2  10   6      105.41      103.47      8.14 o 
  -1  10   6        8.64       16.26      3.87 o 
   0  10   6        4.16        3.39      3.70 o 
   1  10   6        5.51        2.50      3.49 o 
   2  10   6       84.38      102.66      4.82 o 
  -9   0   7        3.36        5.68      9.92 o 
  -7   0   7       51.26       43.32      7.32 o 
  -5   0   7      156.42      162.77      7.13 o 
  -3   0   7        0.12        3.18      3.34 o 
  -1   0   7     8565.32     8352.26     62.09 o 
   1   0   7        9.17        9.24      1.52 o 
   3   0   7      179.85      203.61      5.62 o 
   5   0   7     2157.76     2121.12     50.32 o 
   7   0   7      974.05     1000.66     25.57 o 
   9   0   7       12.84        5.15      8.07 o 
  -9   1   7        2.18        4.49      6.33 o 
  -8   1   7        0.28       -2.08      5.40 o 
  -7   1   7       25.18       13.84      4.86 o 
  -6   1   7       14.45       11.92      4.66 o 
  -5   1   7      571.15      567.78      7.60 o 
  -4   1   7       13.03       31.93      3.56 o 
  -3   1   7      532.93      525.58      5.56 o 
  -2   1   7      454.43      436.51      4.97 o 
  -1   1   7       86.96       77.10      2.02 o 
   0   1   7     2567.56     2481.94     15.50 o 
   1   1   7      467.16      427.14      3.18 o 
   2   1   7      221.96      124.58      2.10 o 
   3   1   7     1549.64     1506.31      9.72 o 
   4   1   7      954.43      939.45      7.88 o 
   5   1   7      113.77      112.68      4.08 o 
   6   1   7      498.54      513.72     15.21 o 
   7   1   7       79.16       71.33      5.97 o 
   8   1   7        2.31        2.49      4.99 o 
   9   1   7        1.22        0.11      4.89 o 
  -9   2   7       16.71       14.24      6.17 o 
  -8   2   7       47.90       62.21      7.26 o 
  -7   2   7        1.03        1.69      4.41 o 
  -6   2   7       47.19       40.39      5.43 o 
  -5   2   7       28.47       34.84      4.50 o 
  -4   2   7        5.24        0.12      2.93 o 
  -3   2   7      224.43      238.70      4.04 o 
  -2   2   7      321.03      418.11      4.54 o 
  -1   2   7       33.79       30.18      1.72 o 
   0   2   7       49.56       20.26      4.10 o 
   1   2   7      255.49      228.01      2.48 o 
   2   2   7      749.74      816.40      5.43 o 
   3   2   7     2242.98     2359.42     14.39 o 
   4   2   7      337.58      371.38      4.73 o 
   5   2   7       91.68       90.32      5.10 o 
   6   2   7      200.20      177.18      5.93 o 
   7   2   7        2.37        0.99      4.00 o 
   8   2   7      126.92      147.64     11.19 o 
   9   2   7        0.10        4.33      5.51 o 
  -9   3   7       13.14       15.62      7.15 o 
  -8   3   7        5.26        6.58      5.51 o 
  -7   3   7        0.69       -1.75      5.08 o 
  -6   3   7      128.06      133.70      5.52 o 
  -5   3   7      149.65      137.32      5.30 o 
  -4   3   7       27.74       38.97      4.37 o 
  -3   3   7      170.53      170.05      3.89 o 
  -2   3   7     3111.89     3220.14     27.80 o 
  -1   3   7      180.18      215.73      2.15 o 
   0   3   7     4740.22     5162.42     66.07 o 
   1   3   7       40.44       49.21      1.08 o 
   2   3   7      151.48      185.04      2.63 o 
   3   3   7        2.30        4.32      1.85 o 
   4   3   7      302.87      340.60      5.08 o 
   5   3   7        1.94        0.28      3.07 o 
   6   3   7       42.59       54.89      4.05 o 
   7   3   7        8.46       14.09      4.03 o 
   8   3   7       30.30       21.83      5.64 o 
   9   3   7       44.71       33.78     12.79 o 
  -8   4   7       20.05       11.79      4.83 o 
  -7   4   7       59.44       65.97      4.53 o 
  -6   4   7       18.36       25.31      4.19 o 
  -5   4   7        4.02        4.85      3.38 o 
  -4   4   7       40.43       34.16      3.20 o 
  -3   4   7        0.36       -0.22      2.01 o 
  -2   4   7      157.62      164.47      2.47 o 
  -1   4   7       21.20       41.95      2.49 o 
   0   4   7      122.54       95.69      2.91 o 
   1   4   7       48.91       53.88      1.66 o 
   2   4   7       33.16       33.65      2.07 o 
   3   4   7        4.45        3.43      2.40 o 
   4   4   7       40.39       43.04      3.00 o 
   5   4   7        4.19       11.55      3.43 o 
   6   4   7        2.34        3.17      3.34 o 
   7   4   7      355.77      360.89      7.85 o 
   8   4   7       17.96       16.07      4.83 o 
  -8   5   7        0.62       -2.77      4.63 o 
  -7   5   7        3.35        3.58      4.55 o 
  -6   5   7       60.74       59.10      3.91 o 
  -5   5   7       62.71       67.06      3.75 o 
  -4   5   7        0.11       -1.43      2.70 o 
  -3   5   7      537.97      509.60      6.61 o 
  -2   5   7      563.48      612.13      5.11 o 
  -1   5   7        1.94       -0.34      1.22 o 
   0   5   7      350.18      406.36      3.38 o 
   1   5   7      447.66      503.63      4.89 o 
   2   5   7      106.09      103.11      2.60 o 
   3   5   7      410.86      405.56      4.64 o 
   4   5   7      107.40       94.45      3.25 o 
   5   5   7       35.50       39.52      3.92 o 
   6   5   7       33.42       28.82      4.81 o 
   7   5   7       63.01       83.96      6.09 o 
   8   5   7        5.51        7.49      5.04 o 
  -7   6   7        1.12        7.41      4.12 o 
  -6   6   7       41.74       53.83      4.26 o 
  -5   6   7      193.68      204.95      4.93 o 
  -4   6   7        5.71        3.50      2.30 o 
  -3   6   7       27.64       31.36      2.54 o 
  -2   6   7       27.48       22.43      3.22 o 
  -1   6   7        8.43       13.71      1.70 o 
   0   6   7        5.78        2.90      0.96 o 
   1   6   7       59.25       51.87      2.08 o 
   2   6   7      156.97      145.09      4.20 o 
   3   6   7        8.92        8.33      2.12 o 
   4   6   7      102.24      105.55      3.57 o 
   5   6   7       30.95       26.73      3.55 o 
   6   6   7        0.37        1.62      3.64 o 
   7   6   7        1.60       -2.43      3.66 o 
  -6   7   7        1.06        1.07      4.10 o 
  -5   7   7       60.63       54.52      4.09 o 
  -4   7   7        1.87        1.16      2.29 o 
  -3   7   7        2.68        1.97      1.99 o 
  -2   7   7        3.30        2.84      2.65 o 
  -1   7   7       11.23       13.87      2.36 o 
   0   7   7      481.84      480.44      4.95 o 
   1   7   7      735.49      668.99      8.05 o 
   2   7   7      227.91      219.58      3.86 o 
   3   7   7        0.64        1.06      2.08 o 
   4   7   7        3.92        5.82      2.80 o 
   5   7   7       14.43       14.33      3.66 o 
   6   7   7        2.14        5.08      3.62 o 
  -5   8   7        0.20       -1.48      3.04 o 
  -4   8   7        4.14        0.54      2.52 o 
  -3   8   7        8.80        9.78      6.47 o 
  -2   8   7        1.22       -0.29      1.99 o 
  -1   8   7       45.07       42.39      2.19 o 
   0   8   7       21.45       18.60      1.63 o 
   1   8   7        7.63        5.58      1.52 o 
   2   8   7        1.53        1.04      2.01 o 
   3   8   7        2.16        3.28      2.68 o 
   4   8   7        0.04        0.11      2.43 o 
   5   8   7        0.48        1.98      3.09 o 
  -4   9   7        0.00        0.20      3.65 o 
  -3   9   7        1.34       -0.67      3.62 o 
  -2   9   7       47.71       47.91      2.80 o 
  -1   9   7       36.48       41.99      2.46 o 
   0   9   7       37.65       41.90      4.33 o 
   1   9   7        0.00        1.52      1.45 o 
   2   9   7       22.58       23.94      3.25 o 
   3   9   7       24.14       31.70      5.10 o 
   4   9   7       35.67       35.74     12.93 o 
  -2  10   7        1.95        7.95      8.90 o 
  -1  10   7       63.22       79.39      4.74 o 
   0  10   7        0.08       -1.12      3.89 o 
   1  10   7       12.94       10.24      3.46 o 
   2  10   7        1.42        2.97      3.69 o 
  -8   0   8      216.64      239.30     11.05 o 
  -6   0   8       37.65       48.28      8.50 o 
  -4   0   8     2137.44     2300.10     23.14 o 
  -2   0   8      292.76      136.17      4.76 o 
   0   0   8     1410.01     1474.32     12.62 o 
   2   0   8     1998.26     2079.37     15.61 o 
   4   0   8       86.20       82.19      4.94 o 
   6   0   8      330.33      360.97      9.93 o 
   8   0   8       70.97       70.94      8.52 o 
  -9   1   8       17.23       15.68      8.24 o 
  -8   1   8        0.13        0.57      5.07 o 
  -7   1   8        9.31        8.87      5.09 o 
  -6   1   8        1.91        1.54      4.63 o 
  -5   1   8       16.39       26.13      7.36 o 
  -4   1   8      115.12      114.07      4.52 o 
  -3   1   8      206.60      178.19      4.64 o 
  -2   1   8     1286.64     1177.70      8.84 o 
  -1   1   8      357.34      400.34      5.03 o 
   0   1   8      131.69      158.27      2.03 o 
   1   1   8        5.72        0.52      1.09 o 
   2   1   8        6.14        5.96      1.51 o 
   3   1   8       37.70       56.47      2.53 o 
   4   1   8      162.90      189.26      4.46 o 
   5   1   8        0.03        0.71      3.02 o 
   6   1   8      101.18      106.33      5.15 o 
   7   1   8      631.18      574.25      8.50 o 
   8   1   8       66.50       78.40      5.86 o 
   9   1   8        0.00        4.32      5.53 o 
  -9   2   8        0.01        2.87      5.76 o 
  -8   2   8        2.02        3.32      5.10 o 
  -7   2   8      194.06      211.05      6.45 o 
  -6   2   8       43.20       50.44      5.12 o 
  -5   2   8        1.57        4.10      4.20 o 
  -4   2   8       47.07       62.25      3.83 o 
  -3   2   8      251.53      236.03      4.62 o 
  -2   2   8     1074.77     1085.35      8.49 o 
  -1   2   8        5.56        0.04      1.58 o 
   0   2   8      319.60      344.16      2.69 o 
   1   2   8     1153.04     1233.15      9.30 o 
   2   2   8     3363.08     3669.75     20.20 o 
   3   2   8       58.03       37.77      2.37 o 
   4   2   8      345.89      366.36      4.88 o 
   5   2   8        9.43        8.83      3.52 o 
   6   2   8      166.59      161.40      6.61 o 
   7   2   8       76.55       92.12      4.98 o 
   8   2   8        5.07        5.36      5.04 o 
   9   2   8        7.72        6.76      5.84 o 
  -9   3   8       54.84       64.77      6.71 o 
  -8   3   8       36.57       45.41      6.95 o 
  -7   3   8       54.40       67.43      5.33 o 
  -6   3   8      105.27      104.13      5.67 o 
  -5   3   8        0.42        4.43      3.99 o 
  -4   3   8       94.80       93.81      3.86 o 
  -3   3   8        8.71        9.06      2.45 o 
  -2   3   8      201.07      220.07      2.80 o 
  -1   3   8       58.58       68.34      2.32 o 
   0   3   8        0.48        0.05      2.54 o 
   1   3   8      920.13     1016.28      6.18 o 
   2   3   8      288.74      294.52      3.04 o 
   3   3   8      270.69      276.35      3.34 o 
   4   3   8      132.04      113.58      3.58 o 
   5   3   8      238.65      228.47      5.06 o 
   6   3   8        0.00        0.77      3.42 o 
   7   3   8       18.00       20.08      4.10 o 
   8   3   8        3.45        2.80      4.77 o 
  -8   4   8        8.94        4.08      4.30 o 
  -7   4   8       32.69       45.97      4.65 o 
  -6   4   8        0.00        0.66      3.24 o 
  -5   4   8       22.49       20.50      3.56 o 
  -4   4   8       91.57      100.48      4.31 o 
  -3   4   8      411.32      402.25      5.83 o 
  -2   4   8      177.70      181.02      2.51 o 
  -1   4   8      406.13      459.29      6.09 o 
   0   4   8     2111.97     2248.92     19.42 o 
   1   4   8       78.38       90.79      3.64 o 
   2   4   8      133.02      168.35      2.75 o 
   3   4   8      225.44      241.13      3.26 o 
   4   4   8        8.30        4.34      2.48 o 
   5   4   8        9.02        9.89      3.43 o 
   6   4   8       37.59       20.91      4.51 o 
   7   4   8        0.76       -0.15      4.14 o 
   8   4   8       30.31       41.25      7.33 o 
  -8   5   8       76.99       89.75      5.71 o 
  -7   5   8       29.61       23.06      4.51 o 
  -6   5   8      235.22      241.93      5.32 o 
  -5   5   8        3.12        8.11      3.32 o 
  -4   5   8        5.64        4.94      3.03 o 
  -3   5   8        4.00        4.64      2.34 o 
  -2   5   8      182.34      176.68      2.66 o 
  -1   5   8        1.83        3.08      1.48 o 
   0   5   8      422.42      408.85      5.19 o 
   1   5   8        9.25        8.32      0.58 o 
   2   5   8       29.41       26.24      1.96 o 
   3   5   8      176.29      183.82      3.90 o 
   4   5   8      178.93      155.41      3.89 o 
   5   5   8      154.27      140.21      4.64 o 
   6   5   8       94.04       79.28      4.59 o 
   7   5   8       56.09       50.04      4.41 o 
   8   5   8       17.16       20.20      4.75 o 
  -7   6   8       10.47        9.22      3.82 o 
  -6   6   8        0.31       -0.50      3.25 o 
  -5   6   8      139.78      162.00      4.92 o 
  -4   6   8       34.34       31.99      2.62 o 
  -3   6   8       90.30       94.39      3.07 o 
  -2   6   8      142.23      152.06      4.33 o 
  -1   6   8       11.55        8.63      1.78 o 
   0   6   8      217.34      210.44      2.08 o 
   1   6   8      755.57      767.32      5.93 o 
   2   6   8       69.02       65.83      3.34 o 
   3   6   8      107.93       86.33      2.64 o 
   4   6   8       28.56       25.44      3.09 o 
   5   6   8       59.39       59.90      3.84 o 
   6   6   8       15.54       11.27      3.93 o 
   7   6   8       75.76       94.41      6.24 o 
  -6   7   8        0.01        0.54      3.44 o 
  -5   7   8       43.50       62.39      4.79 o 
  -4   7   8        3.29        1.23      2.15 o 
  -3   7   8        6.23        4.91      1.93 o 
  -2   7   8       17.18       19.85      2.81 o 
  -1   7   8      244.47      239.69      3.35 o 
   0   7   8       34.31       33.46      1.81 o 
   1   7   8       31.12       35.72      1.76 o 
   2   7   8      157.71      150.34      2.91 o 
   3   7   8        8.70        5.48      3.16 o 
   4   7   8       38.58       40.79      3.37 o 
   5   7   8      116.84      112.55      4.07 o 
   6   7   8       65.43       69.23      5.11 o 
  -5   8   8       34.50       23.60      7.07 o 
  -4   8   8       19.85       16.91      7.87 o 
  -3   8   8      299.85      300.33      6.35 o 
  -2   8   8       17.61       20.38      2.56 o 
  -1   8   8      334.83      329.03      3.44 o 
   0   8   8       31.88       32.69      1.91 o 
   1   8   8       17.26       16.52      1.51 o 
   2   8   8       43.01       48.66      2.05 o 
   3   8   8        4.00        2.87      2.71 o 
   4   8   8        4.78        5.53      4.03 o 
   5   8   8        0.00        0.43      2.49 o 
  -4   9   8       22.84       23.31      8.24 o 
  -3   9   8        4.86        2.59      5.01 o 
  -2   9   8        9.09        6.41      3.01 o 
  -1   9   8        0.64        1.28      1.88 o 
   0   9   8        0.08        0.28      1.11 o 
   1   9   8        4.72        7.58      1.81 o 
   2   9   8       21.48       21.58      3.73 o 
   3   9   8        9.80       12.16      6.90 o 
   4   9   8        1.98       -1.75      4.90 o 
  -1  10   8        0.05       -2.83      3.10 o 
   0  10   8       51.53       56.50      3.88 o 
   1  10   8       23.73       12.89      5.84 o 
  -9   0   9        0.29       -0.35      7.45 o 
  -7   0   9       40.97       39.59      7.10 o 
  -5   0   9      499.08      497.17     11.05 o 
  -3   0   9      942.13      767.65     10.96 o 
  -1   0   9      283.01      199.34      3.98 o 
   1   0   9     4185.91     4036.28     25.95 o 
   3   0   9      287.27      243.52      5.22 o 
   5   0   9       89.88       83.29     11.12 o 
   7   0   9       34.29       74.77      7.54 o 
   9   0   9       23.98       12.37      7.77 o 
  -9   1   9       21.75        9.44      6.11 o 
  -8   1   9       26.20        8.74      6.31 o 
  -7   1   9      115.53      128.09      6.29 o 
  -6   1   9        0.09       -4.83      4.87 o 
  -5   1   9        9.32       17.78      4.53 o 
  -4   1   9      687.73      590.97      7.14 o 
  -3   1   9       84.67       76.74      3.40 o 
  -2   1   9     1097.39     1103.82      8.24 o 
  -1   1   9     4831.64     4977.02     28.63 o 
   0   1   9      223.44      196.54      2.38 o 
   1   1   9      294.31      285.08      3.98 o 
   2   1   9      259.39      278.97      2.73 o 
   3   1   9       81.54       81.76      2.87 o 
   4   1   9      195.96      167.82      3.59 o 
   5   1   9       10.46        9.95      4.33 o 
   6   1   9       90.53       90.60      6.39 o 
   7   1   9       57.30       54.72      5.07 o 
   8   1   9       89.94       89.94      6.03 o 
   9   1   9       51.73       53.70     11.02 o 
  -9   2   9        5.27        7.34      7.08 o 
  -8   2   9        4.52        9.82      5.28 o 
  -7   2   9      136.00      135.84      7.72 o 
  -6   2   9        1.59        5.17      4.29 o 
  -5   2   9        4.16        2.72      3.73 o 
  -4   2   9        3.76        2.38      3.24 o 
  -3   2   9      245.09      280.37      4.57 o 
  -2   2   9       17.05       19.98      1.99 o 
  -1   2   9       25.90       28.45      1.40 o 
   0   2   9       85.92       91.71      1.41 o 
   1   2   9      479.19      501.85      3.87 o 
   2   2   9      599.71      545.66      4.66 o 
   3   2   9        8.10        4.68      2.06 o 
   4   2   9       52.43       57.55      3.18 o 
   5   2   9       80.38       79.39      4.11 o 
   6   2   9        1.94       -0.79      3.75 o 
   7   2   9       72.04       61.15      4.89 o 
   8   2   9        0.03       -1.66      4.30 o 
   9   2   9        9.59        9.16      5.36 o 
  -8   3   9        0.03        0.13      4.05 o 
  -7   3   9       27.05       30.80      6.19 o 
  -6   3   9        2.79        7.39      4.14 o 
  -5   3   9      153.09      163.43      6.30 o 
  -4   3   9        9.71       11.19      3.81 o 
  -3   3   9      346.22      371.40      7.85 o 
  -2   3   9      798.65      945.76      6.66 o 
  -1   3   9      329.87      346.64      3.52 o 
   0   3   9      585.26      477.96     13.73 o 
   1   3   9        5.65        2.52      1.22 o 
   2   3   9       26.07       38.58      1.73 o 
   3   3   9      562.66      551.69      5.27 o 
   4   3   9      241.62      258.48      5.05 o 
   5   3   9       77.15       82.45      4.04 o 
   6   3   9       80.01       83.52      5.35 o 
   7   3   9       29.96       23.77      4.28 o 
   8   3   9       16.35        8.43      5.50 o 
  -8   4   9       11.39       10.19      5.02 o 
  -7   4   9       89.92      112.96      5.15 o 
  -6   4   9      210.47      210.17      5.17 o 
  -5   4   9      151.78      141.99      4.76 o 
  -4   4   9       40.00       38.96      2.81 o 
  -3   4   9       66.23       59.20      2.88 o 
  -2   4   9       66.55       65.08      2.10 o 
  -1   4   9       73.24       79.54      2.13 o 
   0   4   9       99.30      116.74      2.16 o 
   1   4   9      425.14      572.18     10.24 o 
   2   4   9      816.94      809.55      5.75 o 
   3   4   9      453.83      486.84      5.07 o 
   4   4   9        1.55        2.66      2.69 o 
   5   4   9        7.46       12.33      3.37 o 
   6   4   9      176.51      200.49      5.27 o 
   7   4   9       64.19       55.24      6.26 o 
   8   4   9       14.26       15.97      4.69 o 
  -8   5   9       36.54       38.06      6.53 o 
  -7   5   9        0.15        1.69      4.51 o 
  -6   5   9        0.00       -0.21      3.19 o 
  -5   5   9       97.18      108.32      3.86 o 
  -4   5   9       67.07       58.12      3.69 o 
  -3   5   9      126.62      144.12      3.39 o 
  -2   5   9        6.65        9.46      1.63 o 
  -1   5   9        7.52        6.57      1.16 o 
   0   5   9       84.69       86.70      2.35 o 
   1   5   9      416.89      400.89      5.00 o 
   2   5   9       53.10       49.32      1.65 o 
   3   5   9      523.36      502.25      6.08 o 
   4   5   9        6.03        4.17      3.27 o 
   5   5   9      313.53      304.25      6.21 o 
   6   5   9       71.54       66.18      3.98 o 
   7   5   9       23.58       25.59      4.56 o 
   8   5   9        7.31       10.40      4.50 o 
  -7   6   9        1.13        0.95      3.61 o 
  -6   6   9       38.58       43.92      5.03 o 
  -5   6   9        2.12        3.51      3.01 o 
  -4   6   9        1.22       -1.34      2.08 o 
  -3   6   9        0.00        1.47      2.49 o 
  -2   6   9       18.53       18.35      4.02 o 
  -1   6   9        1.78        1.78      0.95 o 
   0   6   9      358.60      374.69      4.78 o 
   1   6   9       49.37       46.85      2.62 o 
   2   6   9     1259.91     1199.38     12.51 o 
   3   6   9      305.84      300.17      4.26 o 
   4   6   9      164.89      146.70      3.80 o 
   5   6   9      157.78      163.92      4.12 o 
   6   6   9        0.25        2.03      3.51 o 
   7   6   9        0.00        0.95      3.74 o 
  -6   7   9       79.22       82.68      4.70 o 
  -5   7   9       41.10       49.14      4.24 o 
  -4   7   9        2.93        2.74      2.37 o 
  -3   7   9       24.01       27.76      2.23 o 
  -2   7   9        1.51        1.85      2.28 o 
  -1   7   9        0.28        1.76      1.26 o 
   0   7   9       14.55       13.02      3.09 o 
   1   7   9       60.02       72.60      6.47 o 
   2   7   9       71.26       84.39      2.19 o 
   3   7   9        6.38        6.34      2.30 o 
   4   7   9        0.15        1.15      2.33 o 
   5   7   9       14.83       10.85      4.26 o 
   6   7   9        0.03       -0.76      3.75 o 
  -5   8   9       41.09       36.73      5.66 o 
  -4   8   9        0.73        2.12      2.43 o 
  -3   8   9        5.67        2.19      3.45 o 
  -2   8   9        8.00        5.12      2.00 o 
  -1   8   9        5.54        3.52      1.37 o 
   0   8   9        4.79        4.21      2.54 o 
   1   8   9       77.33       76.25      3.44 o 
   2   8   9        1.28        2.17      1.82 o 
   3   8   9       27.90       32.62      2.22 o 
   4   8   9        5.60        8.86      3.65 o 
   5   8   9        0.28        1.91      2.62 o 
  -4   9   9       30.43       17.21      7.75 o 
  -3   9   9        6.28        5.12      2.39 o 
  -2   9   9       74.70       59.22      2.63 o 
  -1   9   9        1.65        2.49      2.69 o 
   0   9   9       10.51       12.59      4.12 o 
   1   9   9       12.46       13.29      2.94 o 
   2   9   9        1.88       -0.74      3.51 o 
   3   9   9        8.87        7.66      4.11 o 
   4   9   9       16.88       18.17      4.08 o 
  -1  10   9       73.37       89.15     14.28 o 
   0  10   9        9.70        7.53      3.90 o 
   1  10   9       14.05        5.99      3.21 o 
  -8   0  10       11.47        1.92      7.13 o 
  -6   0  10        0.08       -3.01      6.13 o 
  -4   0  10     2597.43     2530.66     25.35 o 
  -2   0  10     4363.92     4865.10     39.87 o 
   0   0  10     1581.66     1587.56     14.39 o 
   2   0  10      914.87      983.88      8.84 o 
   4   0  10      116.45      143.66      5.49 o 
   6   0  10      115.60      112.14      8.28 o 
   8   0  10      249.24      265.24     25.30 o 
  -9   1  10        0.65        0.16      5.79 o 
  -8   1  10        5.89        2.53      5.53 o 
  -7   1  10       51.91       45.95      5.27 o 
  -6   1  10      147.12      148.46      5.80 o 
  -5   1  10        0.01        0.75      4.51 o 
  -4   1  10        0.40        1.55      3.02 o 
  -3   1  10     3618.47     3899.58     24.97 o 
  -2   1  10        6.13        5.72      2.27 o 
  -1   1  10      628.94      570.95      8.08 o 
   0   1  10      841.60      874.77      7.18 o 
   1   1  10       16.13        9.13      2.23 o 
   2   1  10      489.59      439.46      3.50 o 
   3   1  10       27.08       32.52      2.21 o 
   4   1  10      175.99      177.80      3.90 o 
   5   1  10        4.76        0.58      2.97 o 
   6   1  10      594.22      627.51     16.28 o 
   7   1  10       49.35       45.20      4.88 o 
   8   1  10      123.90      126.02     12.50 o 
   9   1  10        0.32       -0.30      5.92 o 
  -9   2  10       52.80       52.15     12.89 o 
  -8   2  10        9.96       11.37      5.42 o 
  -7   2  10        7.22        7.48      5.24 o 
  -6   2  10       61.53       57.71      5.99 o 
  -5   2  10      146.57      174.24      6.37 o 
  -4   2  10        9.02        9.61      3.45 o 
  -3   2  10       46.45       45.56      4.66 o 
  -2   2  10      818.73      759.93      7.49 o 
  -1   2  10        7.76        6.43      1.41 o 
   0   2  10        8.29        5.48      1.27 o 
   1   2  10     1463.50     1416.97      9.53 o 
   2   2  10     1576.77     1793.96      9.75 o 
   3   2  10       47.16       48.30      2.54 o 
   4   2  10        0.91        0.85      2.42 o 
   5   2  10      309.52      296.57      6.34 o 
   6   2  10       12.96       22.37      4.36 o 
   7   2  10        0.00        2.83      4.12 o 
   8   2  10       14.97       12.23      5.18 o 
   9   2  10       39.36       48.04      9.57 o 
  -8   3  10       33.19       27.33      8.82 o 
  -7   3  10       74.91       83.33      6.77 o 
  -6   3  10      114.16      106.54      5.06 o 
  -5   3  10       81.59       90.17      5.19 o 
  -4   3  10       54.23       61.49      3.96 o 
  -3   3  10      146.02      186.71      4.11 o 
  -2   3  10        0.71        2.87      1.52 o 
  -1   3  10       49.98       36.30      1.45 o 
   0   3  10      280.73      260.62      5.72 o 
   1   3  10      408.93      450.21      4.21 o 
   2   3  10      627.63      575.94      4.70 o 
   3   3  10      300.64      322.83      3.76 o 
   4   3  10       99.03       83.62      3.24 o 
   5   3  10        3.28        3.66      3.42 o 
   6   3  10      190.08      184.41      5.10 o 
   7   3  10       52.33       64.70      6.12 o 
   8   3  10       17.23       14.14      4.95 o 
  -8   4  10       14.96        9.94      4.68 o 
  -7   4  10        6.97        4.95      4.13 o 
  -6   4  10       29.64       23.46      4.72 o 
  -5   4  10       12.39       14.95      3.42 o 
  -4   4  10       64.45       59.24      4.04 o 
  -3   4  10       20.91       19.49      1.97 o 
  -2   4  10       99.05       82.38      1.72 o 
  -1   4  10       54.04       65.73      1.31 o 
   0   4  10       11.04       21.65      5.43 o 
   1   4  10      834.32      836.24      9.63 o 
   2   4  10       52.21       45.53      1.93 o 
   3   4  10        1.39        1.04      1.66 o 
   4   4  10       81.94      104.34      3.38 o 
   5   4  10        2.12        4.95      3.01 o 
   6   4  10      216.53      237.06      5.10 o 
   7   4  10       23.66       18.11      4.39 o 
   8   4  10        5.73        2.14      5.27 o 
  -8   5  10       52.94       46.24      7.50 o 
  -7   5  10       90.01      105.23      4.63 o 
  -6   5  10        0.01       -0.07      3.53 o 
  -5   5  10        3.39        0.94      2.90 o 
  -4   5  10       16.94       20.81      2.90 o 
  -3   5  10       69.06       73.20      3.25 o 
  -2   5  10      319.39      322.63      5.38 o 
  -1   5  10      142.80      135.39      1.84 o 
   0   5  10      526.65      506.02      7.59 o 
   1   5  10       74.20       70.39      2.79 o 
   2   5  10      174.37      165.37      2.30 o 
   3   5  10        0.30        1.46      1.67 o 
   4   5  10       12.94        9.71      2.67 o 
   5   5  10        1.36        0.95      2.90 o 
   6   5  10      123.70      125.76      4.90 o 
   7   5  10        6.47        7.85      3.88 o 
  -7   6  10        3.93        2.69      3.62 o 
  -6   6  10        5.19        5.06      3.85 o 
  -5   6  10        0.29        0.43      2.93 o 
  -4   6  10        0.91       -1.07      1.99 o 
  -3   6  10        6.22        5.37      1.96 o 
  -2   6  10      222.03      246.57      4.53 o 
  -1   6  10      138.62      133.00     12.48 o 
   0   6  10        3.76        6.53      2.51 o 
   1   6  10        0.73        1.58      2.49 o 
   2   6  10       68.16       64.17      2.30 o 
   3   6  10      563.72      519.04      5.77 o 
   4   6  10       45.09       63.06      2.75 o 
   5   6  10       77.71       77.39      3.37 o 
   6   6  10       12.97       16.22      4.07 o 
   7   6  10        4.25        0.50      3.44 o 
  -6   7  10       24.35       17.51      4.76 o 
  -5   7  10       14.90       11.30      3.02 o 
  -4   7  10       26.97       25.40      3.44 o 
  -3   7  10       52.39       46.58      2.62 o 
  -2   7  10       26.34       23.84      3.22 o 
  -1   7  10       17.44       15.67      5.60 o 
   0   7  10       19.38       13.77      3.06 o 
   1   7  10        0.40       -1.04      2.06 o 
   2   7  10       53.54       54.54      4.40 o 
   3   7  10        3.65        2.94      1.91 o 
   4   7  10      102.14       96.25      3.28 o 
   5   7  10        1.32        1.57      2.97 o 
   6   7  10        0.37       -2.42      2.98 o 
  -5   8  10       37.72       28.86      7.42 o 
  -4   8  10       36.66       36.31      3.10 o 
  -3   8  10       78.91       67.84      3.92 o 
  -2   8  10        7.97        7.39      2.18 o 
  -1   8  10       12.05       36.52      9.46 o 
   0   8  10       24.34       23.76      5.05 o 
   1   8  10        1.81        3.68      3.33 o 
   2   8  10       12.54       13.04      2.91 o 
   3   8  10       25.75       23.68      1.76 o 
   4   8  10      102.98       97.34      3.60 o 
   5   8  10      149.13      165.44      7.28 o 
  -4   9  10        9.16       10.79      8.55 o 
  -3   9  10        6.32        9.34      9.08 o 
  -2   9  10       98.14       98.50      9.41 o 
  -1   9  10       13.02       10.03      4.83 o 
   0   9  10       30.98       23.54      5.43 o 
   1   9  10        1.62        2.84      3.41 o 
   2   9  10        1.98        3.80      2.92 o 
   3   9  10       32.69       33.24      6.79 o 
  -9   0  11        7.40        0.27     12.06 o 
  -7   0  11        8.15        9.21      8.17 o 
  -5   0  11       79.24       66.58      7.71 o 
  -3   0  11     2586.93     2310.80     22.44 o 
  -1   0  11     4154.23     4616.24     39.83 o 
   1   0  11      129.10      106.62      2.64 o 
   3   0  11      190.95      207.59      4.12 o 
   5   0  11      954.17      898.24     10.77 o 
   7   0  11       27.51       35.49      8.76 o 
   9   0  11        4.53        4.02      6.52 o 
  -9   1  11       15.80        1.22      5.66 o 
  -8   1  11        3.34        0.24      5.04 o 
  -7   1  11        0.14        0.52      4.17 o 
  -6   1  11       10.50       11.68      4.90 o 
  -5   1  11        5.66        5.38      3.87 o 
  -4   1  11       42.97       66.21      3.85 o 
  -3   1  11      458.90      499.34      5.84 o 
  -2   1  11      470.95      406.49      4.57 o 
  -1   1  11       39.27       46.44      1.54 o 
   0   1  11       74.23       80.37      1.86 o 
   1   1  11        2.74        2.24      1.45 o 
   2   1  11      341.63      382.45      4.56 o 
   3   1  11      314.78      287.60      3.62 o 
   4   1  11       53.39       57.30      3.50 o 
   5   1  11       28.17       18.86      3.95 o 
   6   1  11      253.45      262.28      6.26 o 
   7   1  11      269.02      273.54      6.31 o 
   8   1  11       11.47       12.48      5.54 o 
   9   1  11       30.08       33.63      5.64 o 
  -8   2  11       35.75       20.58     10.10 o 
  -7   2  11       37.11       40.81      6.60 o 
  -6   2  11        1.02       -0.52      4.29 o 
  -5   2  11        3.82        0.92      4.32 o 
  -4   2  11      540.36      497.57      7.52 o 
  -3   2  11      101.35      106.32      4.08 o 
  -2   2  11      315.03      307.24      4.46 o 
  -1   2  11      185.84      214.58      2.15 o 
   0   2  11      293.08      248.31      2.94 o 
   1   2  11     6714.25     7243.67     61.22 o 
   2   2  11      172.09      191.44      2.35 o 
   3   2  11      271.14      278.28      4.21 o 
   4   2  11      394.35      356.27      5.02 o 
   5   2  11      120.26      123.51      4.71 o 
   6   2  11        1.54        2.62      3.32 o 
   7   2  11       27.64       27.59      4.59 o 
   8   2  11       36.42       39.71      6.45 o 
  -8   3  11        0.01       -1.25      4.87 o 
  -7   3  11       75.19       85.12      7.52 o 
  -6   3  11       37.90       39.58      5.27 o 
  -5   3  11       16.65       18.96      4.04 o 
  -4   3  11      177.47      167.70      4.49 o 
  -3   3  11        1.14        2.73      2.76 o 
  -2   3  11      392.83      367.74      3.59 o 
  -1   3  11       86.57       87.70      3.19 o 
   0   3  11       73.83       75.75      4.29 o 
   1   3  11     1226.89     1225.89      7.21 o 
   2   3  11       68.10       56.34      2.97 o 
   3   3  11      153.24      108.15      2.90 o 
   4   3  11       78.26       89.33      3.50 o 
   5   3  11       35.36       30.97      3.53 o 
   6   3  11        5.97        1.08      3.23 o 
   7   3  11       49.11       52.90      4.59 o 
   8   3  11        2.33        1.69      4.77 o 
  -8   4  11       21.42       12.56      5.73 o 
  -7   4  11        0.10        1.23      4.44 o 
  -6   4  11       12.84       10.62      4.45 o 
  -5   4  11       59.06       64.26      3.36 o 
  -4   4  11       98.96      108.59      3.74 o 
  -3   4  11      326.54      326.01      4.21 o 
  -2   4  11        1.90        3.46      1.32 o 
  -1   4  11        3.12        7.34      0.96 o 
   0   4  11       67.00       56.58      5.83 o 
   1   4  11       57.60       60.39      5.08 o 
   2   4  11      488.73      480.11      4.36 o 
   3   4  11      177.91      193.91      3.22 o 
   4   4  11      134.83      148.49      3.62 o 
   5   4  11       13.78       11.68      3.26 o 
   6   4  11       46.55       37.14      4.08 o 
   7   4  11       12.91       18.43      4.11 o 
   8   4  11        4.32        4.60      4.69 o 
  -7   5  11        0.49        1.05      3.80 o 
  -6   5  11       97.19      102.89      5.29 o 
  -5   5  11      174.63      164.46      3.96 o 
  -4   5  11        0.49       -0.11      2.58 o 
  -3   5  11       32.04       27.87      2.00 o 
  -2   5  11       31.43       31.85      1.86 o 
  -1   5  11      224.74      206.64      8.10 o 
   0   5  11      119.65      117.63      5.36 o 
   1   5  11       51.34       58.31      2.26 o 
   2   5  11      249.68      244.20      3.35 o 
   3   5  11       51.14       52.72      2.41 o 
   4   5  11      248.43      226.87      3.89 o 
   5   5  11       11.10       19.48      2.88 o 
   6   5  11        1.17        2.28      3.68 o 
   7   5  11       93.39       80.90      5.25 o 
  -7   6  11        7.17        2.56      3.49 o 
  -6   6  11        2.08       -0.41      3.42 o 
  -5   6  11        5.89        4.41      3.23 o 
  -4   6  11        0.34       -0.76      1.91 o 
  -3   6  11      272.42      240.65      3.27 o 
  -2   6  11        1.44        0.77      2.59 o 
  -1   6  11       15.50        8.90      5.37 o 
   0   6  11      142.57      143.81      2.71 o 
   1   6  11      136.93      139.07      3.67 o 
   2   6  11      101.74      114.43      8.22 o 
   3   6  11       45.58       42.14      2.73 o 
   4   6  11        5.45        3.99      1.98 o 
   5   6  11        0.89        1.24      2.79 o 
   6   6  11       42.90       54.23      3.68 o 
   7   6  11        4.97        4.32      4.67 o 
  -6   7  11        1.80        1.42      2.89 o 
  -5   7  11        9.26        7.09      3.11 o 
  -4   7  11        0.06        1.25      2.02 o 
  -3   7  11        0.22        0.36      2.19 o 
  -2   7  11       37.21       31.73      3.19 o 
  -1   7  11      177.02      163.30      7.42 o 
   0   7  11      167.07      157.83      5.79 o 
   1   7  11       17.95       13.16      2.22 o 
   2   7  11        9.16        8.54      2.62 o 
   3   7  11      149.74      135.06      6.86 o 
   4   7  11       12.64       18.42      2.33 o 
   5   7  11        0.00        1.30      2.71 o 
   6   7  11        0.00        1.90      2.86 o 
  -5   8  11        2.82        3.03      3.06 o 
  -4   8  11        3.92        1.25      2.09 o 
  -3   8  11        0.99       -0.30      3.69 o 
  -2   8  11       90.62       74.25      2.93 o 
  -1   8  11        5.51        0.88      6.05 o 
   0   8  11       36.98       33.27      2.52 o 
   1   8  11       14.07       17.45      2.60 o 
   2   8  11       51.25       56.48      4.26 o 
   3   8  11        5.66        2.07      3.15 o 
   4   8  11       29.21       31.28      6.53 o 
   5   8  11        3.63       12.62      7.48 o 
  -3   9  11        0.39        0.86      6.34 o 
  -2   9  11       19.45       24.81     18.82 o 
  -1   9  11        0.41       -2.19      4.69 o 
   0   9  11       15.46       12.53      6.16 o 
   1   9  11       13.65       14.33      2.81 o 
   2   9  11        7.49        5.22      2.88 o 
   3   9  11        0.05       -2.49      3.15 o 
  -8   0  12       68.62       67.93     40.09 o 
  -6   0  12      101.71      112.15      8.60 o 
  -4   0  12      246.16      220.85      6.96 o 
  -2   0  12      518.15      533.48      9.47 o 
   0   0  12      408.91      500.74      6.68 o 
   2   0  12       87.35       95.85      3.91 o 
   4   0  12        4.38        5.82      3.39 o 
   6   0  12     2132.16     2123.33     20.23 o 
   8   0  12        0.48       -2.30      6.38 o 
  -9   1  12        0.24       -0.56      5.40 o 
  -8   1  12       24.09        0.66      5.93 o 
  -7   1  12        1.44        7.96      5.05 o 
  -6   1  12       12.05       12.47      4.71 o 
  -5   1  12      224.78      263.29      6.93 o 
  -4   1  12        6.36        6.76      3.57 o 
  -3   1  12     1014.78      995.96      9.82 o 
  -2   1  12      292.27      254.49      4.73 o 
  -1   1  12     1242.18     1332.42     13.50 o 
   0   1  12      137.23      127.65      2.35 o 
   1   1  12     1539.67     1692.72     10.08 o 
   2   1  12       72.16       67.56      1.98 o 
   3   1  12       14.72       14.89      1.95 o 
   4   1  12       11.84        9.43      2.60 o 
   5   1  12      207.38      214.94      5.07 o 
   6   1  12       35.66       41.44      4.66 o 
   7   1  12       49.72       61.23      4.92 o 
   8   1  12       51.25       64.77      5.49 o 
  -8   2  12        8.79        0.55      5.30 o 
  -7   2  12       38.71       43.19     13.08 o 
  -6   2  12        0.00        1.96      4.35 o 
  -5   2  12      101.13      112.98      7.56 o 
  -4   2  12       21.75       36.33      3.97 o 
  -3   2  12      246.43      279.31      5.17 o 
  -2   2  12       49.70       63.68      2.72 o 
  -1   2  12      385.82      386.56      3.37 o 
   0   2  12       94.25       92.89      3.59 o 
   1   2  12       14.16       19.20      1.32 o 
   2   2  12        0.02        1.33      1.53 o 
   3   2  12      325.63      306.27      3.83 o 
   4   2  12       28.88       33.70      3.26 o 
   5   2  12      824.45      785.22      7.95 o 
   6   2  12        2.26        4.32      3.89 o 
   7   2  12        6.40        6.95      4.07 o 
   8   2  12        0.15       -1.19      5.11 o 
  -8   3  12       21.51       16.38      6.52 o 
  -7   3  12        0.35        0.70      4.40 o 
  -6   3  12      144.05      134.82      5.74 o 
  -5   3  12       44.24       67.69      5.04 o 
  -4   3  12      147.14      142.83      7.55 o 
  -3   3  12       26.13       26.14      3.47 o 
  -2   3  12      356.72      349.32      4.94 o 
  -1   3  12      443.96      444.02      6.91 o 
   0   3  12      342.56      328.92      5.29 o 
   1   3  12     1538.78     1702.28      9.24 o 
   2   3  12       21.25       25.52      1.84 o 
   3   3  12       76.64       80.06      3.67 o 
   4   3  12       30.41       35.83      3.10 o 
   5   3  12       17.49       13.01      3.16 o 
   6   3  12      122.25      119.09      4.98 o 
   7   3  12       21.88       24.38      4.27 o 
   8   3  12        0.32        1.36      4.45 o 
  -8   4  12        1.41       -0.01      3.62 o 
  -7   4  12      139.39      147.13      7.48 o 
  -6   4  12       71.64       80.90      5.05 o 
  -5   4  12      141.17      136.26      7.88 o 
  -4   4  12       16.33       11.67      2.49 o 
  -3   4  12       12.70       15.73      2.06 o 
  -2   4  12       78.61       87.97      1.53 o 
  -1   4  12        1.74        1.24      1.11 o 
   0   4  12      264.28      262.10      6.73 o 
   1   4  12      128.82      136.23      5.11 o 
   2   4  12        9.27       12.43      1.79 o 
   3   4  12       13.08       16.04      2.26 o 
   4   4  12      196.01      206.60      3.98 o 
   5   4  12        0.08        1.89      3.15 o 
   6   4  12      202.75      176.81      6.34 o 
   7   4  12       36.87       34.04      6.12 o 
   8   4  12       18.42       10.08      4.57 o 
  -7   5  12       24.62       29.34      4.12 o 
  -6   5  12        1.47        2.33      3.44 o 
  -5   5  12      179.90      150.65      4.03 o 
  -4   5  12       29.11       40.97      3.22 o 
  -3   5  12       19.43       19.64      1.85 o 
  -2   5  12      176.90      185.79      3.14 o 
  -1   5  12      134.64      137.70     10.81 o 
   0   5  12       11.05       12.01      4.41 o 
   1   5  12      233.69      219.34      5.28 o 
   2   5  12       78.45       75.42      5.10 o 
   3   5  12       23.43       27.34      2.64 o 
   4   5  12      135.09      135.50      3.29 o 
   5   5  12       86.56       81.31      3.96 o 
   6   5  12       32.14       31.78      4.12 o 
   7   5  12        0.41        2.18      4.00 o 
  -7   6  12       37.21       44.21      4.37 o 
  -6   6  12        0.59        1.65      3.23 o 
  -5   6  12        8.20        7.52      3.50 o 
  -4   6  12        8.24        5.73      2.27 o 
  -3   6  12       16.21       20.19      3.02 o 
  -2   6  12        0.04        2.43      2.27 o 
  -1   6  12      113.11      112.76     13.27 o 
   0   6  12      103.43       84.36      5.35 o 
   1   6  12       52.39       49.64      2.00 o 
   2   6  12        8.21       14.10      5.35 o 
   3   6  12        3.42        4.66      1.59 o 
   4   6  12       78.62       66.05      2.83 o 
   5   6  12      119.42      102.57      3.89 o 
   6   6  12       12.84        8.08      3.30 o 
   7   6  12       20.06       20.78      5.71 o 
  -6   7  12        9.91        8.23      3.52 o 
  -5   7  12       24.72       18.83      3.46 o 
  -4   7  12       15.15       13.02      3.93 o 
  -3   7  12       87.94      104.88      7.54 o 
  -2   7  12       92.85       83.75      1.96 o 
  -1   7  12       32.90       28.86      6.10 o 
   0   7  12      457.97      457.42      9.89 o 
   1   7  12        3.75        1.41      2.66 o 
   2   7  12      402.77      391.00      7.00 o 
   3   7  12        0.30        2.73      4.71 o 
   4   7  12       19.14       14.51      2.05 o 
   5   7  12       13.78        4.87      2.97 o 
   6   7  12        0.64        0.29      2.94 o 
  -5   8  12        5.75        2.19      2.93 o 
  -4   8  12        3.81        5.66      4.54 o 
  -3   8  12        8.23       11.57      3.48 o 
  -2   8  12        1.88       -1.01      6.86 o 
  -1   8  12        0.39       -1.89      5.05 o 
   0   8  12        2.29       -0.14      1.58 o 
   1   8  12       21.24       17.59      2.33 o 
   2   8  12       19.48       26.41      2.96 o 
   3   8  12        2.76        2.12      2.84 o 
   4   8  12        0.14        3.05      5.40 o 
   5   8  12        0.10       -1.54      7.03 o 
  -3   9  12       12.85       10.42     10.19 o 
  -2   9  12       59.84       56.52     36.60 o 
  -1   9  12        0.00        0.46      4.48 o 
   0   9  12       18.21       20.01      6.69 o 
   1   9  12       33.04       44.89      6.30 o 
   2   9  12        2.90        4.40      3.48 o 
   3   9  12        7.31        4.76      3.18 o 
  -7   0  13       12.51       14.81      6.93 o 
  -5   0  13      117.65       98.56      6.95 o 
  -3   0  13      313.55      414.39      7.64 o 
  -1   0  13        5.11        2.96      1.83 o 
   1   0  13      383.03      347.26      4.23 o 
   3   0  13      609.03      557.90      6.74 o 
   5   0  13     2199.69     2219.04     19.89 o 
   7   0  13       54.64       67.28      9.95 o 
  -8   1  13        0.00        1.45      5.24 o 
  -7   1  13        0.63       -0.16      4.45 o 
  -6   1  13      119.17      132.86      6.39 o 
  -5   1  13       79.44       78.43      4.76 o 
  -4   1  13       23.09       24.65      3.67 o 
  -3   1  13        3.54        3.89      2.69 o 
  -2   1  13        0.54        0.83      2.00 o 
  -1   1  13      315.09      273.18      3.16 o 
   0   1  13     2065.82     2145.36     13.45 o 
   1   1  13       32.81       41.39      1.80 o 
   2   1  13      224.71      181.72      2.72 o 
   3   1  13       10.24        6.09      2.21 o 
   4   1  13      261.20      255.01      4.84 o 
   5   1  13      236.37      237.26      4.90 o 
   6   1  13      373.18      362.75      6.72 o 
   7   1  13        0.50        3.89      4.03 o 
   8   1  13       32.17       27.59      6.01 o 
  -8   2  13        6.18        1.75      5.00 o 
  -7   2  13       42.68       38.54      8.12 o 
  -6   2  13       42.04       52.30      6.49 o 
  -5   2  13        7.10       13.11      4.51 o 
  -4   2  13      363.87      377.24      5.99 o 
  -3   2  13      568.59      563.05      9.54 o 
  -2   2  13      205.13      164.97      3.56 o 
  -1   2  13       12.48       11.94      1.81 o 
   0   2  13      734.80      727.59      6.01 o 
   1   2  13        0.30        3.72      1.25 o 
   2   2  13      160.16      153.68      2.39 o 
   3   2  13        3.86        1.97      1.76 o 
   4   2  13      280.67      245.64      4.55 o 
   5   2  13        3.59        2.95      3.58 o 
   6   2  13        1.10        2.26      3.52 o 
   7   2  13       78.56       76.52      5.73 o 
   8   2  13       42.08       43.84      7.48 o 
  -8   3  13       17.35        5.32      7.43 o 
  -7   3  13       16.41       17.36      5.52 o 
  -6   3  13       11.83        7.26      4.57 o 
  -5   3  13       79.63       72.01      4.91 o 
  -4   3  13       98.43      103.41      4.30 o 
  -3   3  13      199.70      212.09      5.53 o 
  -2   3  13      912.85      933.62      9.75 o 
  -1   3  13       22.69       27.92      2.08 o 
   0   3  13      121.23      110.61      1.55 o 
   1   3  13       80.71       92.54      1.28 o 
   2   3  13      328.53      360.42      3.31 o 
   3   3  13      277.35      264.87      9.54 o 
   4   3  13        0.13        1.35      2.69 o 
   5   3  13        9.37       14.54      3.38 o 
   6   3  13        8.81        9.94      4.09 o 
   7   3  13        8.86       14.41      4.58 o 
   8   3  13       25.92       24.45      6.37 o 
  -8   4  13        0.26        2.23      4.96 o 
  -7   4  13        4.43        6.70      5.36 o 
  -6   4  13       68.52       75.66      4.95 o 
  -5   4  13       85.56       91.31      4.80 o 
  -4   4  13       41.40       35.25      3.04 o 
  -3   4  13        3.00        4.53      1.78 o 
  -2   4  13        7.95        8.37      0.95 o 
  -1   4  13       28.76       28.53      2.43 o 
   0   4  13        2.04        1.24      4.19 o 
   1   4  13      537.40      534.05      4.88 o 
   2   4  13        7.41        8.02      1.37 o 
   3   4  13        5.51        8.37      1.85 o 
   4   4  13      264.14      232.59      4.03 o 
   5   4  13      123.81       88.18      4.04 o 
   6   4  13        0.02       -1.89      3.17 o 
   7   4  13      105.74      107.68      5.45 o 
   8   4  13       36.77       42.43      5.31 o 
  -7   5  13       28.90       18.09      5.16 o 
  -6   5  13        2.37        3.18      4.24 o 
  -5   5  13      148.20      163.19      4.00 o 
  -4   5  13        4.54        6.81      2.39 o 
  -3   5  13       96.51       96.78      2.43 o 
  -2   5  13        0.04        1.12      1.48 o 
  -1   5  13        0.16        2.92      5.85 o 
   0   5  13       41.19       48.08      4.56 o 
   1   5  13      337.09      382.69      4.12 o 
   2   5  13      420.00      426.07      8.53 o 
   3   5  13      433.91      454.54      6.25 o 
   4   5  13       18.59       13.84      2.14 o 
   5   5  13        4.30        1.95      3.00 o 
   6   5  13        1.28        0.14      2.86 o 
   7   5  13        1.59       -0.53      3.49 o 
  -6   6  13       16.87        9.79      3.87 o 
  -5   6  13       75.04       72.66      3.29 o 
  -4   6  13       41.91       39.79      2.90 o 
  -3   6  13      408.63      385.48      4.25 o 
  -2   6  13       28.95       36.97     12.91 o 
  -1   6  13       45.83       52.75      6.70 o 
   0   6  13      778.38      773.13     20.46 o 
   1   6  13       32.37       25.55      4.91 o 
   2   6  13       11.03        9.26      4.74 o 
   3   6  13      121.26      104.45      4.87 o 
   4   6  13        8.79        8.73      1.82 o 
   5   6  13       27.76       24.45      3.36 o 
   6   6  13       18.87       13.61      4.06 o 
  -6   7  13        8.96        5.78      3.18 o 
  -5   7  13       17.46       21.25      4.69 o 
  -4   7  13       14.54       14.17      2.86 o 
  -3   7  13       34.79       19.23      3.70 o 
  -2   7  13        0.28        0.15      5.33 o 
  -1   7  13        0.01       -0.35      5.29 o 
   0   7  13      656.38      689.63     11.10 o 
   1   7  13        4.97        7.48      1.40 o 
   2   7  13      355.39      333.73     18.52 o 
   3   7  13       15.42       17.23      5.94 o 
   4   7  13       62.80       76.03      4.08 o 
   5   7  13       23.81       27.29      5.42 o 
   6   7  13        3.08        0.24      2.73 o 
  -4   8  13       33.70       30.33     12.48 o 
  -3   8  13        6.18        5.63     10.72 o 
  -2   8  13       46.32       55.24      8.59 o 
  -1   8  13       52.04       51.01      6.24 o 
   0   8  13        9.56        7.60      5.57 o 
   1   8  13        6.78        8.40      1.74 o 
   2   8  13       11.88        8.81      3.31 o 
   3   8  13        8.30        4.46      4.06 o 
   4   8  13      104.58      122.60      8.95 o 
  -3   9  13        2.24        4.82      7.12 o 
  -2   9  13        1.35       -1.28      6.52 o 
  -1   9  13        4.68        2.92      5.19 o 
   0   9  13        3.43        0.61      5.32 o 
   1   9  13        0.52       -3.28      5.82 o 
   2   9  13       10.14        9.48      5.53 o 
  -8   0  14        4.98        0.80      6.83 o 
  -6   0  14       96.03       83.79      8.37 o 
  -4   0  14      397.62      367.12      9.89 o 
  -2   0  14      449.79      453.27      8.49 o 
   0   0  14     1101.48     1146.62     12.21 o 
   2   0  14     3595.92     3539.75     31.53 o 
   4   0  14      233.11      266.06      5.90 o 
   6   0  14        3.32        4.97      4.47 o 
   8   0  14       57.03       62.29      6.71 o 
  -8   1  14        2.79        0.84      4.85 o 
  -7   1  14       11.00        9.13      5.22 o 
  -6   1  14        0.17       -2.31      4.05 o 
  -5   1  14       18.11       15.84      4.21 o 
  -4   1  14       99.35      104.82      4.91 o 
  -3   1  14       46.33       58.27      3.55 o 
  -2   1  14        5.47        5.25      2.38 o 
  -1   1  14      403.87      420.27      3.92 o 
   0   1  14        4.64        0.99      1.99 o 
   1   1  14       21.81       35.28      1.89 o 
   2   1  14      320.57      288.56      3.86 o 
   3   1  14      169.33      189.63      3.18 o 
   4   1  14      274.51      257.17      4.19 o 
   5   1  14      378.82      359.25      5.65 o 
   6   1  14       26.80       29.68      3.60 o 
   7   1  14        0.09       -1.64      3.41 o 
   8   1  14        0.51       -0.30      3.65 o 
  -8   2  14       53.32       41.92     17.14 o 
  -7   2  14        9.00       10.03      5.79 o 
  -6   2  14       40.01       38.47      4.93 o 
  -5   2  14       66.67       73.40      5.03 o 
  -4   2  14        2.59        1.65      3.55 o 
  -3   2  14       54.18       52.76      3.47 o 
  -2   2  14      519.58      581.41      6.49 o 
  -1   2  14      231.09      198.20      2.93 o 
   0   2  14       40.39       40.34      2.24 o 
   1   2  14      155.28      146.16      2.42 o 
   2   2  14       59.05       70.94      2.52 o 
   3   2  14      493.52      516.13      4.96 o 
   4   2  14        1.59        4.07      2.46 o 
   5   2  14      356.79      351.80      5.65 o 
   6   2  14       81.58       88.28      4.22 o 
   7   2  14       18.01       21.08      4.63 o 
   8   2  14        1.50       -2.46      5.06 o 
  -8   3  14        3.10        1.76      4.96 o 
  -7   3  14       26.41       15.74      7.64 o 
  -6   3  14        4.42        8.72      4.62 o 
  -5   3  14       44.30       47.42      4.62 o 
  -4   3  14      133.63      133.48      5.07 o 
  -3   3  14      518.14      541.33      6.72 o 
  -2   3  14      499.05      512.58      4.97 o 
  -1   3  14       43.03       56.36      3.61 o 
   0   3  14        4.79        8.32      1.32 o 
   1   3  14      180.14      169.80      1.83 o 
   2   3  14      244.27      244.75      3.99 o 
   3   3  14        2.23        2.12      2.28 o 
   4   3  14       15.99       19.77      4.37 o 
   5   3  14       48.31       54.16      3.82 o 
   6   3  14       31.29       42.52      3.94 o 
   7   3  14       51.75       51.11      4.75 o 
   8   3  14       64.15       79.83      6.09 o 
  -7   4  14       45.91       44.80      6.26 o 
  -6   4  14      102.04       95.14      6.39 o 
  -5   4  14       73.57       80.53      5.20 o 
  -4   4  14       37.91       35.80      2.69 o 
  -3   4  14      232.75      232.75      3.15 o 
  -2   4  14      431.03      472.29      6.84 o 
  -1   4  14       77.16       66.88      3.81 o 
   0   4  14      394.61      390.56      9.50 o 
   1   4  14      106.89      102.99      5.22 o 
   2   4  14       19.15       22.54      1.65 o 
   3   4  14        1.77        3.21      1.95 o 
   4   4  14       49.18       61.54      3.21 o 
   5   4  14        7.54        7.32      3.09 o 
   6   4  14        5.37        3.71      3.29 o 
   7   4  14        6.67        5.80      4.04 o 
  -7   5  14       10.29        6.54      3.81 o 
  -6   5  14       40.09       39.90      3.70 o 
  -5   5  14      260.66      278.30      8.19 o 
  -4   5  14      387.83      367.08      5.06 o 
  -3   5  14       37.36       37.62      1.88 o 
  -2   5  14      228.09      217.64      4.46 o 
  -1   5  14       57.51       68.92      9.88 o 
   0   5  14       69.45       76.12      4.93 o 
   1   5  14      103.04      108.18      6.38 o 
   2   5  14      167.98      170.24      6.72 o 
   3   5  14       40.96       30.84      2.80 o 
   4   5  14       10.82        6.64      2.04 o 
   5   5  14      161.53      143.48      3.74 o 
   6   5  14      138.74      177.27      5.09 o 
   7   5  14        0.07        0.64      3.86 o 
  -6   6  14       19.49       28.28      3.23 o 
  -5   6  14        2.55        1.07      2.20 o 
  -4   6  14        1.77        0.94      1.80 o 
  -3   6  14      145.13      149.44      3.38 o 
  -2   6  14      218.91      197.53      9.29 o 
  -1   6  14       12.56       12.41      6.08 o 
   0   6  14      271.98      268.04     10.17 o 
   1   6  14      201.39      231.34      7.48 o 
   2   6  14      271.94      267.79      7.31 o 
   3   6  14      154.56      150.20      9.95 o 
   4   6  14        6.31       13.92      2.06 o 
   5   6  14        2.33        3.87      2.39 o 
   6   6  14        8.72       15.77      4.38 o 
  -5   7  14        0.04        2.25      2.48 o 
  -4   7  14        9.54        3.11      1.97 o 
  -3   7  14        1.57        3.31      2.96 o 
  -2   7  14        6.87       13.47      6.49 o 
  -1   7  14       23.47       20.17      6.33 o 
   0   7  14      246.64      224.35      7.92 o 
   1   7  14       21.39       13.17      5.10 o 
   2   7  14      155.65      137.93      4.30 o 
   3   7  14      172.26      172.15      7.70 o 
   4   7  14       66.23       66.63      4.35 o 
   5   7  14       64.57       86.21     20.70 o 
  -4   8  14        5.73        1.65      7.23 o 
  -3   8  14       12.44       11.77     11.61 o 
  -2   8  14       15.18        5.82      6.70 o 
  -1   8  14       41.09       49.76      8.97 o 
   0   8  14       10.53        8.42      5.78 o 
   1   8  14        0.83       -0.52      4.70 o 
   2   8  14      231.36      241.96      7.06 o 
   3   8  14       19.42       28.79      3.25 o 
   4   8  14        1.58        1.05      5.55 o 
  -2   9  14        0.00        2.27      7.00 o 
  -1   9  14        0.14        1.51      5.75 o 
   0   9  14       11.80        8.58      5.99 o 
   1   9  14        0.03        7.18      5.36 o 
   2   9  14       35.15       42.70      6.14 o 
  -7   0  15       31.12       55.31      8.75 o 
  -5   0  15      387.67      344.55     10.62 o 
  -3   0  15        9.11       -2.20      3.97 o 
  -1   0  15       42.98       37.20      2.83 o 
   1   0  15       40.99       38.50      3.00 o 
   3   0  15     3998.27     3766.63     35.48 o 
   5   0  15     1142.12     1121.42     12.54 o 
   7   0  15       10.48        7.92      5.17 o 
  -8   1  15        1.11       -0.56      5.38 o 
  -7   1  15       25.13       13.53      5.48 o 
  -6   1  15       16.61        9.76      4.24 o 
  -5   1  15       92.44      101.32      5.25 o 
  -4   1  15     1428.59     1445.19     13.15 o 
  -3   1  15      365.85      360.15      6.45 o 
  -2   1  15      365.01      438.65      5.48 o 
  -1   1  15      489.50      455.22      4.59 o 
   0   1  15     1159.38     1248.05      8.85 o 
   1   1  15      218.05      242.26      3.51 o 
   2   1  15        8.51        9.69      1.97 o 
   3   1  15        0.00       -1.79      1.95 o 
   4   1  15       33.46       29.00      3.13 o 
   5   1  15      150.97      157.52      5.70 o 
   6   1  15       82.90       80.68      4.09 o 
   7   1  15        0.55        1.52      4.27 o 
   8   1  15        4.22        3.88      4.28 o 
  -8   2  15        1.73       -1.21      5.22 o 
  -7   2  15       76.93       79.44      5.66 o 
  -6   2  15        0.90       -0.21      3.81 o 
  -5   2  15       36.76       43.79      4.25 o 
  -4   2  15       88.09       87.38      5.15 o 
  -3   2  15      346.57      338.50      5.24 o 
  -2   2  15      631.53      609.93      6.56 o 
  -1   2  15      708.08      730.91      6.01 o 
   0   2  15      109.50      107.58      2.34 o 
   1   2  15        0.01        0.57      1.51 o 
   2   2  15        2.87        1.98      1.72 o 
   3   2  15       55.23       65.20      2.46 o 
   4   2  15       47.44       44.71      2.75 o 
   5   2  15        0.20       -0.87      2.60 o 
   6   2  15      158.75      155.69      4.60 o 
   7   2  15        2.52        2.68      3.46 o 
   8   2  15       88.32       93.80      5.71 o 
  -8   3  15        0.40       -1.03      5.46 o 
  -7   3  15       86.08       85.27      7.14 o 
  -6   3  15       26.72       19.97      6.13 o 
  -5   3  15        0.67        0.91      3.40 o 
  -4   3  15       81.63       97.26      4.73 o 
  -3   3  15        2.99       12.76      5.87 o 
  -2   3  15      546.74      576.02      5.83 o 
  -1   3  15      182.35      178.55      4.54 o 
   0   3  15      355.39      328.45      3.53 o 
   1   3  15      753.30      700.64      6.60 o 
   2   3  15        2.25        3.57      2.12 o 
   3   3  15        6.97        4.19      2.35 o 
   4   3  15       75.61       70.83      3.00 o 
   5   3  15       26.26       19.26      3.49 o 
   6   3  15        1.64       -0.72      3.21 o 
   7   3  15        9.27       11.51      5.30 o 
   8   3  15        1.54       -0.68      5.19 o 
  -7   4  15       79.79       94.43      5.66 o 
  -6   4  15        3.04        1.00      4.02 o 
  -5   4  15      198.46      188.49      8.30 o 
  -4   4  15       32.94       37.99      2.43 o 
  -3   4  15        9.22        9.67      1.80 o 
  -2   4  15       16.01       17.97      1.86 o 
  -1   4  15        0.66        2.18      1.71 o 
   0   4  15       65.20       75.35      7.46 o 
   1   4  15        0.62        4.10      3.54 o 
   2   4  15      179.04      188.54      5.24 o 
   3   4  15      161.30      172.45      3.25 o 
   4   4  15       17.03       13.48      2.73 o 
   5   4  15        1.71        1.44      2.94 o 
   6   4  15       25.81       24.70      4.80 o 
   7   4  15        1.13        1.20      3.87 o 
  -7   5  15        4.96        3.08      3.66 o 
  -6   5  15        5.71        6.33      3.14 o 
  -5   5  15       38.88       50.43      2.98 o 
  -4   5  15       12.80       17.02      2.62 o 
  -3   5  15        2.57        1.10      1.32 o 
  -2   5  15        2.63        2.28      1.60 o 
  -1   5  15       40.97       30.83      6.06 o 
   0   5  15        1.70        5.88      4.32 o 
   1   5  15        0.37        1.62      4.11 o 
   2   5  15      143.06      152.01      3.28 o 
   3   5  15        0.53        1.28      1.18 o 
   4   5  15        9.24        7.55      2.26 o 
   5   5  15       53.10       55.53      3.09 o 
   6   5  15       20.39       19.26      4.19 o 
   7   5  15        0.41        0.87      3.30 o 
  -6   6  15        3.20        1.51      2.94 o 
  -5   6  15       16.49       20.54      3.72 o 
  -4   6  15        5.26        3.38      2.18 o 
  -3   6  15       18.66       21.61      2.71 o 
  -2   6  15        1.40        8.80      7.01 o 
  -1   6  15       17.75       35.60      6.41 o 
   0   6  15      124.33      127.41      6.67 o 
   1   6  15      217.28      208.74      8.34 o 
   2   6  15      115.87      117.99      2.77 o 
   3   6  15        7.37       11.66      5.59 o 
   4   6  15       19.07       16.44      1.65 o 
   5   6  15        9.18        9.90      2.44 o 
   6   6  15       26.62       23.85      5.37 o 
  -5   7  15        3.33        1.04      2.65 o 
  -4   7  15        2.47        4.08      1.54 o 
  -3   7  15        8.73        6.36      1.78 o 
  -2   7  15       80.07       69.40      7.42 o 
  -1   7  15      152.28      165.02     10.00 o 
   0   7  15      197.16      182.27      6.94 o 
   1   7  15      109.01      114.31      7.20 o 
   2   7  15       23.95       18.56      3.94 o 
   3   7  15        2.02        0.69      5.59 o 
   4   7  15       93.28       96.31      7.81 o 
   5   7  15       19.95       28.57      8.19 o 
  -4   8  15        0.47       -7.50      7.83 o 
  -3   8  15        0.91        0.32      6.27 o 
  -2   8  15        1.17        3.40      6.67 o 
  -1   8  15        8.09       11.68      6.45 o 
   0   8  15       31.12       38.39      6.48 o 
   1   8  15       90.21      115.15      6.60 o 
   2   8  15       20.42       17.90      6.47 o 
   3   8  15       88.53       81.16      8.78 o 
   4   8  15        0.13        2.73      6.39 o 
  -2   9  15        1.32        0.70      5.82 o 
  -1   9  15        0.35        0.07      5.37 o 
   0   9  15       35.68       50.09      6.29 o 
   1   9  15        0.11        6.64      6.26 o 
  -8   0  16       51.14       45.59     32.66 o 
  -6   0  16       73.36       78.44      7.48 o 
  -4   0  16      751.10      745.90     13.52 o 
  -2   0  16      421.48      421.81      7.45 o 
   0   0  16     1120.56     1297.71     13.96 o 
   2   0  16      368.07      374.25      6.83 o 
   4   0  16       22.95       16.62      5.09 o 
   6   0  16      480.24      488.52      9.89 o 
   8   0  16        4.67        8.22      6.41 o 
  -8   1  16       12.75        0.52      4.91 o 
  -7   1  16        4.02        1.26      4.53 o 
  -6   1  16       30.56       21.47      4.59 o 
  -5   1  16      150.23      121.09      5.42 o 
  -4   1  16        5.92        2.25      3.55 o 
  -3   1  16       42.86       40.35      4.03 o 
  -2   1  16       10.97       14.92      2.88 o 
  -1   1  16      161.56      212.66      3.62 o 
   0   1  16        0.81       -0.77      1.49 o 
   1   1  16      818.22      863.99      5.87 o 
   2   1  16      375.67      382.58      4.60 o 
   3   1  16      520.97      509.88      5.14 o 
   4   1  16     1398.01     1324.16      9.43 o 
   5   1  16       24.57       25.65      3.38 o 
   6   1  16       20.95       18.49      3.66 o 
   7   1  16       27.99       23.10      4.26 o 
   8   1  16        0.55        3.36      4.45 o 
  -8   2  16        7.67        1.94      5.05 o 
  -7   2  16        4.98        5.79      5.29 o 
  -6   2  16      157.28      160.65      6.04 o 
  -5   2  16       21.34       22.02      4.14 o 
  -4   2  16        6.40        9.75      3.58 o 
  -3   2  16      228.36      225.80      5.56 o 
  -2   2  16      772.17      794.96      7.02 o 
  -1   2  16        0.23        1.00      1.79 o 
   0   2  16        0.48        6.24      1.97 o 
   1   2  16      730.15      713.35      5.19 o 
   2   2  16      252.35      227.10      3.53 o 
   3   2  16       62.91       55.40      2.96 o 
   4   2  16       96.76      102.79      3.76 o 
   5   2  16        8.78        7.48      3.03 o 
   6   2  16       62.77       61.42      3.62 o 
   7   2  16       15.66       17.35      4.58 o 
   8   2  16        6.65        4.29      4.09 o 
  -7   3  16       27.60       15.91      7.19 o 
  -6   3  16        3.95        2.44      4.28 o 
  -5   3  16      185.87      196.46     10.32 o 
  -4   3  16       63.60       49.49      4.36 o 
  -3   3  16       86.03       86.68      3.60 o 
  -2   3  16       43.84       45.05      1.63 o 
  -1   3  16        0.12       -0.35      2.06 o 
   0   3  16        0.20        0.70      1.28 o 
   1   3  16       15.99       16.77      1.57 o 
   2   3  16       93.79       86.54      3.42 o 
   3   3  16       81.83       86.36      4.03 o 
   4   3  16        9.29       10.70      2.76 o 
   5   3  16      342.44      333.24      4.73 o 
   6   3  16       69.91       84.61      5.05 o 
   7   3  16       53.84       55.67      4.70 o 
  -7   4  16       25.60       24.50      6.00 o 
  -6   4  16       15.85       14.32      4.23 o 
  -5   4  16       17.38       18.47      3.78 o 
  -4   4  16        0.38        1.18      2.06 o 
  -3   4  16      149.60      144.04      2.80 o 
  -2   4  16       93.18      101.81      4.53 o 
  -1   4  16      621.13      606.86      8.52 o 
   0   4  16      567.20      548.17     11.40 o 
   1   4  16       60.68       63.31      4.39 o 
   2   4  16       33.09       33.85      2.13 o 
   3   4  16        0.00        0.31      1.35 o 
   4   4  16        0.00       -0.03      1.95 o 
   5   4  16       63.58       65.51      3.38 o 
   6   4  16        4.26        6.44      3.88 o 
   7   4  16       46.34       47.19      7.32 o 
  -7   5  16       10.54        7.10      4.28 o 
  -6   5  16       88.22       94.11      5.92 o 
  -5   5  16        9.42        5.21      2.46 o 
  -4   5  16        0.63       -0.49      1.53 o 
  -3   5  16       53.71       55.19      3.09 o 
  -2   5  16        0.01        0.64      1.94 o 
  -1   5  16        5.47        7.72      5.83 o 
   0   5  16      110.97      111.47      6.30 o 
   1   5  16        1.44        2.70      4.43 o 
   2   5  16        0.04       -0.79      1.81 o 
   3   5  16       14.26        9.74      3.35 o 
   4   5  16       32.71       47.63      6.32 o 
   5   5  16        0.15       -0.33      2.48 o 
   6   5  16       16.30       13.08      3.49 o 
  -6   6  16       10.90        7.31      3.70 o 
  -5   6  16       10.57        8.32      2.48 o 
  -4   6  16       93.89       93.27      3.00 o 
  -3   6  16        7.84        6.86      1.55 o 
  -2   6  16       85.09       84.88      8.59 o 
  -1   6  16       20.43       27.41      6.56 o 
   0   6  16       73.20       88.15      6.45 o 
   1   6  16      508.28      498.71      9.07 o 
   2   6  16       46.23       74.84      6.48 o 
   3   6  16        0.62       -0.54      5.32 o 
   4   6  16        7.36        5.65      1.56 o 
   5   6  16        3.39        2.06      2.56 o 
   6   6  16        1.29        4.22      4.26 o 
  -5   7  16        1.25        0.56      2.50 o 
  -4   7  16        0.26        0.96      2.26 o 
  -3   7  16        1.31        1.77      2.57 o 
  -2   7  16       76.11       87.07      9.42 o 
  -1   7  16        0.02        1.12      6.21 o 
   0   7  16       11.43       14.74      5.34 o 
   1   7  16      151.85      151.01      7.40 o 
   2   7  16        7.62        7.45      2.58 o 
   3   7  16       10.14       16.53      5.72 o 
   4   7  16        6.20       11.92      5.94 o 
   5   7  16       80.66      111.64      9.37 o 
  -4   8  16        3.87        1.62      7.55 o 
  -3   8  16       23.42       14.66     14.43 o 
  -2   8  16       43.15       63.76     12.49 o 
  -1   8  16        0.00       -1.85      5.69 o 
   0   8  16       45.31       42.63      7.75 o 
   1   8  16        6.36        0.84      5.15 o 
   2   8  16        0.01        0.60      5.85 o 
   3   8  16       60.55       56.97      8.60 o 
  -1   9  16        0.36        0.33      5.23 o 
   0   9  16        0.66        0.42      5.19 o 
  -7   0  17      260.67      260.82     21.35 o 
  -5   0  17       88.89       87.57      6.72 o 
  -3   0  17       88.68       99.73      6.09 o 
  -1   0  17      262.01      236.68      5.00 o 
   1   0  17      672.38      723.69      6.45 o 
   3   0  17      309.59      330.51     10.79 o 
   5   0  17        2.34        4.93      3.84 o 
   7   0  17        3.51        2.80      5.49 o 
  -8   1  17        0.00       -0.50      6.00 o 
  -7   1  17        1.34       -0.12      5.24 o 
  -6   1  17       18.59       20.52      5.35 o 
  -5   1  17        3.50        3.93      4.24 o 
  -4   1  17       13.34       12.67      3.71 o 
  -3   1  17        2.80        3.95      3.00 o 
  -2   1  17        0.34        4.24      1.72 o 
  -1   1  17       26.14       31.14      2.38 o 
   0   1  17      759.27      782.61      7.47 o 
   1   1  17       89.77       92.39      2.24 o 
   2   1  17        9.29       17.34      2.49 o 
   3   1  17      158.03      151.06      3.37 o 
   4   1  17     1244.30     1253.94      9.85 o 
   5   1  17      161.97      165.17      4.24 o 
   6   1  17      125.11      106.36      3.94 o 
   7   1  17      127.39      125.14      5.42 o 
   8   1  17       55.85       69.51      9.35 o 
  -8   2  17       10.56       -0.35      5.31 o 
  -7   2  17       25.44       25.45     10.64 o 
  -6   2  17       14.86        7.29      4.37 o 
  -5   2  17        7.72       14.11      4.06 o 
  -4   2  17      217.75      219.56      6.97 o 
  -3   2  17        4.23        2.38      3.11 o 
  -2   2  17        0.00       -1.82      2.08 o 
  -1   2  17      838.70      816.51      7.76 o 
   0   2  17        6.54        8.55      2.22 o 
   1   2  17      446.56      434.57      3.85 o 
   2   2  17      223.25      193.73      3.56 o 
   3   2  17        2.85        4.34      2.33 o 
   4   2  17      359.03      313.63      4.40 o 
   5   2  17       46.84       51.44      3.42 o 
   6   2  17       10.46        9.32      3.61 o 
   7   2  17       16.52       19.79      3.79 o 
  -7   3  17       14.69        6.98      5.64 o 
  -6   3  17       27.25       15.35      6.38 o 
  -5   3  17        5.99        6.00      3.98 o 
  -4   3  17     1064.49     1147.34     16.59 o 
  -3   3  17       24.91       28.90      3.19 o 
  -2   3  17      675.98      715.71      7.62 o 
  -1   3  17      130.66      114.64      4.69 o 
   0   3  17      279.54      290.83      6.58 o 
   1   3  17      154.63      150.32      2.86 o 
   2   3  17      145.66      128.74      3.95 o 
   3   3  17        0.33        0.96      2.96 o 
   4   3  17       31.48       30.05      2.78 o 
   5   3  17        9.28        5.24      2.94 o 
   6   3  17        0.82        1.15      2.97 o 
   7   3  17        1.17       -1.14      3.61 o 
  -7   4  17        0.21       -2.83      4.98 o 
  -6   4  17        6.11        5.43      4.61 o 
  -5   4  17       97.30      121.71      5.12 o 
  -4   4  17        7.64        9.43      2.01 o 
  -3   4  17       11.92       11.44      1.62 o 
  -2   4  17      137.63      124.24      5.36 o 
  -1   4  17      402.10      392.86      8.61 o 
   0   4  17       89.59       86.98      5.97 o 
   1   4  17      888.74      902.80     12.02 o 
   2   4  17        0.09        0.64      1.21 o 
   3   4  17       16.26       13.07      2.85 o 
   4   4  17        4.94        3.69      2.11 o 
   5   4  17      337.14      298.48      4.92 o 
   6   4  17        0.28       -0.99      2.97 o 
   7   4  17       20.45       19.74      6.10 o 
  -6   5  17       32.07       11.65      5.66 o 
  -5   5  17        3.24        3.95      2.25 o 
  -4   5  17      155.01      147.61      5.02 o 
  -3   5  17        0.21        1.40      2.02 o 
  -2   5  17        1.76        1.20      2.52 o 
  -1   5  17       80.84      101.47      7.20 o 
   0   5  17        2.43        1.53      4.41 o 
   1   5  17       24.18       24.59      5.57 o 
   2   5  17       13.46       13.85      1.87 o 
   3   5  17        0.70        2.38      1.71 o 
   4   5  17       32.51       24.51      2.31 o 
   5   5  17        7.05        3.34      2.56 o 
   6   5  17        0.68       -1.75      3.28 o 
  -6   6  17        1.26        0.12      3.21 o 
  -5   6  17        0.18        1.33      2.61 o 
  -4   6  17        0.01        1.05      1.36 o 
  -3   6  17        0.50        0.07      1.40 o 
  -2   6  17      144.14      158.72     13.21 o 
  -1   6  17       46.04       46.25      8.72 o 
   0   6  17       51.04       50.69      7.39 o 
   1   6  17       27.34       44.59      6.26 o 
   2   6  17       14.43       15.50      4.89 o 
   3   6  17      144.21      132.36      3.72 o 
   4   6  17        6.29        1.40      2.32 o 
   5   6  17        0.00       -1.40      2.43 o 
  -5   7  17        3.62       -0.61      3.15 o 
  -4   7  17        1.69        4.85     11.86 o 
  -3   7  17        1.39        2.12      8.32 o 
  -2   7  17       13.86        6.89      7.00 o 
  -1   7  17       79.59       86.50      6.42 o 
   0   7  17        1.15        3.97      5.09 o 
   1   7  17       20.05       23.84      7.23 o 
   2   7  17        0.46        1.98      5.07 o 
   3   7  17       44.54       48.63      6.93 o 
   4   7  17        5.39        7.16      5.99 o 
  -3   8  17        0.00        1.26      7.30 o 
  -2   8  17       20.68       10.72     10.55 o 
  -1   8  17       15.35       12.58      6.33 o 
   0   8  17        0.00        3.47      6.88 o 
   1   8  17       62.17       63.34      6.38 o 
   2   8  17        4.15        3.23      5.56 o 
   3   8  17       62.12       72.31      8.83 o 
  -8   0  18       35.94        1.81      8.84 o 
  -6   0  18       21.67       18.52      6.86 o 
  -4   0  18       12.10        6.24      8.32 o 
  -2   0  18      106.09      127.50      4.38 o 
   0   0  18        8.24        7.50      2.74 o 
   2   0  18       61.40       69.36      4.16 o 
   4   0  18     3439.72     3362.71     28.38 o 
   6   0  18        0.50       -2.65      4.29 o 
  -8   1  18       32.80        2.33      5.86 o 
  -7   1  18        5.56        1.17      4.76 o 
  -6   1  18        3.29        3.81      5.06 o 
  -5   1  18      312.06      319.36      6.39 o 
  -4   1  18       55.98       65.61      7.15 o 
  -3   1  18      175.73      191.81      4.91 o 
  -2   1  18       20.14       19.93      2.19 o 
  -1   1  18       60.02       57.44      2.93 o 
   0   1  18      155.09      118.08      3.52 o 
   1   1  18      427.78      416.98      3.86 o 
   2   1  18       64.19       74.75      2.92 o 
   3   1  18        3.60        6.76      3.21 o 
   4   1  18        4.34        3.97      2.94 o 
   5   1  18       56.76       60.39      3.21 o 
   6   1  18       16.59       18.86      3.37 o 
   7   1  18        0.12       -3.64      3.64 o 
  -7   2  18       12.49        3.95      5.89 o 
  -6   2  18      151.50      167.12      5.77 o 
  -5   2  18        0.02       -1.61      4.03 o 
  -4   2  18       44.71       54.01      4.94 o 
  -3   2  18      301.25      283.49      6.71 o 
  -2   2  18        0.09       -0.32      1.49 o 
  -1   2  18      173.03      165.27      2.86 o 
   0   2  18      413.04      425.14      5.39 o 
   1   2  18        0.10        1.31      1.52 o 
   2   2  18        8.81       12.57      2.41 o 
   3   2  18      325.96      319.50      4.76 o 
   4   2  18      133.43      137.08      3.35 o 
   5   2  18        6.31        5.31      2.99 o 
   6   2  18        0.64        4.02      3.62 o 
   7   2  18       10.38       13.82      4.25 o 
  -7   3  18        9.59        3.57      4.58 o 
  -6   3  18        1.59        2.12      3.93 o 
  -5   3  18        0.23       -0.15      3.96 o 
  -4   3  18       82.15       75.63      4.66 o 
  -3   3  18      575.35      593.83      7.75 o 
  -2   3  18        8.81        7.55      1.39 o 
  -1   3  18      933.48      929.31      9.68 o 
   0   3  18        0.92        1.70      2.06 o 
   1   3  18      446.49      452.38      4.46 o 
   2   3  18       39.05       36.02      2.28 o 
   3   3  18      507.92      521.22     13.04 o 
   4   3  18      143.60      131.30      3.17 o 
   5   3  18        7.93        5.97      2.93 o 
   6   3  18        5.27        0.61      2.73 o 
   7   3  18      122.83      155.42      7.63 o 
  -7   4  18        0.05        2.17      4.38 o 
  -6   4  18       28.74       28.05     10.15 o 
  -5   4  18       96.64       95.18      4.98 o 
  -4   4  18      195.52      195.19      3.37 o 
  -3   4  18       33.86       34.75      1.79 o 
  -2   4  18      870.58      938.31     11.38 o 
  -1   4  18       12.47       12.64      2.30 o 
   0   4  18       11.46       15.92      4.89 o 
   1   4  18        3.94       13.02      7.88 o 
   2   4  18      152.59      155.61      2.16 o 
   3   4  18        4.43        3.02      2.03 o 
   4   4  18      249.62      222.42      3.58 o 
   5   4  18       25.17       15.40      3.42 o 
   6   4  18        4.26        0.69      2.71 o 
   7   4  18       20.56       17.08      3.75 o 
  -6   5  18       28.37       27.27      5.34 o 
  -5   5  18        1.03        0.85      3.03 o 
  -4   5  18       20.69       18.69      3.23 o 
  -3   5  18       92.86       92.82      7.54 o 
  -2   5  18       58.86       59.43     12.22 o 
  -1   5  18       18.14       23.74      6.41 o 
   0   5  18      162.85      156.39      6.44 o 
   1   5  18      228.38      221.48      7.53 o 
   2   5  18        4.21        3.54      1.37 o 
   3   5  18      454.73      401.79      7.74 o 
   4   5  18        3.00       -0.61      1.63 o 
   5   5  18       21.48       25.82      4.62 o 
   6   5  18        1.89        1.58      2.89 o 
  -5   6  18        0.35        1.12      3.26 o 
  -4   6  18        2.77        1.37      2.20 o 
  -3   6  18       22.93       18.69      3.64 o 
  -2   6  18       61.67       83.44      9.55 o 
  -1   6  18      592.01      640.62     23.94 o 
   0   6  18        3.64        6.28      6.53 o 
   1   6  18       41.69       47.98      6.41 o 
   2   6  18       35.16       44.01      5.40 o 
   3   6  18       87.36       75.42      3.86 o 
   4   6  18       25.42       19.35      6.94 o 
   5   6  18       11.45       16.83     11.50 o 
  -4   7  18        6.38       -0.09      7.90 o 
  -3   7  18       19.19        7.63      7.56 o 
  -2   7  18       84.10       84.62      8.36 o 
  -1   7  18       16.43       24.05      5.77 o 
   0   7  18        5.82       14.58      5.45 o 
   1   7  18       61.70       65.52      7.80 o 
   2   7  18        0.22        4.72      5.97 o 
   3   7  18       16.14       20.72      6.78 o 
   4   7  18       11.01       16.03      7.11 o 
  -3   8  18       29.20       16.42     15.44 o 
  -2   8  18       10.46        6.06      7.52 o 
  -1   8  18        0.86        2.95      6.31 o 
   0   8  18        1.61       -2.90      6.39 o 
   1   8  18        0.17        1.88      5.48 o 
   2   8  18        1.18       -1.50      5.58 o 
  -7   0  19        1.83        0.32      6.20 o 
  -5   0  19        0.03        0.28      5.01 o 
  -3   0  19       26.78       18.22      4.78 o 
  -1   0  19      332.04      337.38      7.52 o 
   1   0  19      483.54      468.79      6.12 o 
   3   0  19      689.61      730.63     12.97 o 
   5   0  19      169.96      180.21      6.11 o 
   7   0  19       18.81       33.14     12.47 o 
  -7   1  19       15.45        1.44      5.45 o 
  -6   1  19      142.23      143.40      5.79 o 
  -5   1  19        0.50        2.32      4.78 o 
  -4   1  19        4.63        6.10      4.80 o 
  -3   1  19       27.30       33.85      3.56 o 
  -2   1  19        1.62        4.01      2.12 o 
  -1   1  19       87.43       85.07      2.71 o 
   0   1  19       13.55       15.65      2.25 o 
   1   1  19      187.77      182.14      2.76 o 
   2   1  19        1.51        3.07      2.22 o 
   3   1  19        9.00       12.83      3.62 o 
   4   1  19      114.89      122.89      3.24 o 
   5   1  19       14.81       12.47      2.87 o 
   6   1  19      122.14      115.35      4.33 o 
   7   1  19        8.29       10.18      3.71 o 
  -7   2  19        2.53        2.39      5.05 o 
  -6   2  19        0.06        2.15      5.43 o 
  -5   2  19      113.93      137.55      5.38 o 
  -4   2  19        0.27       -3.24      3.24 o 
  -3   2  19      178.17      188.29      5.07 o 
  -2   2  19       64.71       55.53      2.45 o 
  -1   2  19      151.61      147.99      4.37 o 
   0   2  19       19.41       16.59      3.35 o 
   1   2  19        1.74        0.19      1.69 o 
   2   2  19       11.27       10.07      2.57 o 
   3   2  19       43.65       47.65      2.97 o 
   4   2  19       67.33       73.77      4.61 o 
   5   2  19      266.24      256.56      5.11 o 
   6   2  19        0.07        0.57      3.31 o 
   7   2  19        0.58        1.20      4.19 o 
  -7   3  19       28.10        8.39      5.91 o 
  -6   3  19       19.86        7.08      4.20 o 
  -5   3  19       96.97      105.74      5.24 o 
  -4   3  19       94.40      102.41      4.03 o 
  -3   3  19       40.33       38.76      3.53 o 
  -2   3  19       42.99       48.75      2.91 o 
  -1   3  19       82.40       87.38      4.77 o 
   0   3  19      159.30      146.52      3.27 o 
   1   3  19      361.18      362.33      5.74 o 
   2   3  19      279.48      297.67      3.36 o 
   3   3  19       59.40       63.93      3.07 o 
   4   3  19      107.92      116.16      6.71 o 
   5   3  19        1.99        3.49      2.59 o 
   6   3  19       35.74       17.94      3.55 o 
   7   3  19      103.73      112.82      4.60 o 
  -6   4  19        1.12       -2.81      4.58 o 
  -5   4  19       73.84       72.34     12.38 o 
  -4   4  19        0.12       -0.44      1.93 o 
  -3   4  19      144.92      165.15      2.73 o 
  -2   4  19      283.73      253.94      6.18 o 
  -1   4  19     2891.06     2988.85     37.25 o 
   0   4  19       43.78       47.39      5.42 o 
   1   4  19     1012.34     1065.08     14.46 o 
   2   4  19      449.31      445.19      6.32 o 
   3   4  19       68.89       71.93      3.20 o 
   4   4  19        1.60        1.65      1.85 o 
   5   4  19       85.96       90.80      3.97 o 
   6   4  19        3.77       -0.04      3.09 o 
  -6   5  19       15.17        4.78      3.99 o 
  -5   5  19        0.07       -0.94      2.60 o 
  -4   5  19       37.87       37.47      5.03 o 
  -3   5  19       60.81       71.40      2.57 o 
  -2   5  19       19.67       43.20      7.88 o 
  -1   5  19       60.60       86.73     12.48 o 
   0   5  19      438.05      463.81     15.07 o 
   1   5  19      119.09      145.77      7.01 o 
   2   5  19       24.60       30.48      4.92 o 
   3   5  19      220.49      229.96      7.99 o 
   4   5  19        0.08        0.70      2.09 o 
   5   5  19        1.29        0.07      2.42 o 
   6   5  19       22.41       16.08      3.81 o 
  -5   6  19        2.57        3.89      3.39 o 
  -4   6  19        1.18        0.98      2.08 o 
  -3   6  19        1.02        0.54      1.27 o 
  -2   6  19      170.52      157.91     13.23 o 
  -1   6  19       38.67       44.70      7.52 o 
   0   6  19       52.36       63.63      6.04 o 
   1   6  19       10.02       15.15      5.42 o 
   2   6  19        9.28       14.85      6.15 o 
   3   6  19        1.68        0.30      1.71 o 
   4   6  19        1.07        0.59      2.52 o 
   5   6  19        2.61        2.29      3.78 o 
  -4   7  19        0.64        2.81      8.80 o 
  -3   7  19       74.70       73.00      8.97 o 
  -2   7  19       24.48       17.71     16.46 o 
  -1   7  19       17.85       12.30      5.77 o 
   0   7  19        0.27        1.55      5.95 o 
   1   7  19        0.17        3.65      6.05 o 
   2   7  19        0.81        2.78      6.20 o 
   3   7  19        0.58       -1.50      5.17 o 
   4   7  19        4.69        2.91      6.68 o 
  -2   8  19        0.24       -2.39      9.26 o 
  -1   8  19       11.75       17.58     10.18 o 
   0   8  19        3.66        4.86      6.46 o 
   1   8  19        1.86        4.71      5.81 o 
   2   8  19       43.00       59.06      6.84 o 
  -6   0  20       40.01       25.02      7.74 o 
  -4   0  20      159.56      202.00      8.56 o 
  -2   0  20        2.35        0.13      2.92 o 
   0   0  20        2.42        0.64      2.38 o 
   2   0  20        4.97        3.91      3.50 o 
   4   0  20        0.37        0.47      3.99 o 
   6   0  20       87.43      122.66      5.77 o 
  -7   1  20        6.23       -0.36      4.36 o 
  -6   1  20       10.14        7.39      4.57 o 
  -5   1  20      130.89      130.70      5.24 o 
  -4   1  20       16.64       10.40      3.84 o 
  -3   1  20      199.08      208.21      5.28 o 
  -2   1  20        1.21        0.19      1.95 o 
  -1   1  20       50.76       47.63      2.94 o 
   0   1  20       30.60       28.30      2.09 o 
   1   1  20        6.50        5.58      1.68 o 
   2   1  20       33.43       38.24      2.77 o 
   3   1  20      127.56      121.35      3.80 o 
   4   1  20      162.24      155.15      4.69 o 
   5   1  20       99.40       90.34      3.83 o 
   6   1  20       47.32       44.72      6.20 o 
   7   1  20        0.77        0.62      3.65 o 
  -7   2  20        2.62        1.16      4.59 o 
  -6   2  20        2.16        0.47      4.48 o 
  -5   2  20       18.53       17.46      5.05 o 
  -4   2  20       13.63       16.54      4.32 o 
  -3   2  20       48.84       62.47      3.26 o 
  -2   2  20        0.59        1.81      1.94 o 
  -1   2  20        6.25        4.96      1.80 o 
   0   2  20      186.35      184.30      3.57 o 
   1   2  20        0.12        0.80      2.09 o 
   2   2  20      121.44      127.26      2.82 o 
   3   2  20      384.54      415.89      5.67 o 
   4   2  20      295.54      285.95      5.20 o 
   5   2  20       15.71       14.63      2.90 o 
   6   2  20       68.80       79.25      4.24 o 
   7   2  20       37.41       49.46      4.57 o 
  -7   3  20        5.03        2.20      4.56 o 
  -6   3  20        3.09        2.42      4.97 o 
  -5   3  20       17.87       12.05      3.99 o 
  -4   3  20       41.08       40.19      4.10 o 
  -3   3  20      605.99      616.13     10.59 o 
  -2   3  20       72.28       76.80      4.83 o 
  -1   3  20       40.19       44.25      4.19 o 
   0   3  20      160.83      152.54      3.11 o 
   1   3  20      853.70      874.23      7.34 o 
   2   3  20      143.50      123.20      2.87 o 
   3   3  20      179.74      178.34      3.99 o 
   4   3  20       31.96       35.83      3.84 o 
   5   3  20      208.59      226.37      5.34 o 
   6   3  20        2.08        4.72      2.99 o 
  -6   4  20        5.20        0.96      4.38 o 
  -5   4  20       20.57        6.68      5.05 o 
  -4   4  20       64.69       70.28      2.48 o 
  -3   4  20       27.10       30.42      3.10 o 
  -2   4  20       15.15       18.42      3.83 o 
  -1   4  20       56.59       64.84      5.02 o 
   0   4  20     1100.85     1163.64     20.96 o 
   1   4  20        9.30       12.52      1.51 o 
   2   4  20      237.44      226.68      4.99 o 
   3   4  20        5.77        4.63      1.79 o 
   4   4  20        3.36        1.55      2.30 o 
   5   4  20       12.06       12.92      3.04 o 
   6   4  20        1.66        0.52      2.76 o 
  -6   5  20        0.37        1.67      4.03 o 
  -5   5  20        0.22        1.98      3.15 o 
  -4   5  20       10.19       11.34      2.64 o 
  -3   5  20      125.75      136.91      3.42 o 
  -2   5  20      172.74      172.13     12.60 o 
  -1   5  20        0.98        3.54      6.39 o 
   0   5  20      426.51      472.94     10.95 o 
   1   5  20      171.78      181.11      6.81 o 
   2   5  20        0.89        0.12      3.77 o 
   3   5  20       40.80       32.95      4.58 o 
   4   5  20        5.15        3.53      2.87 o 
   5   5  20       28.16       25.88      3.42 o 
  -5   6  20       23.39       25.44      4.11 o 
  -4   6  20       50.29       53.31     10.38 o 
  -3   6  20       53.80       78.49      8.40 o 
  -2   6  20       13.11        4.28      7.03 o 
  -1   6  20        0.56       -0.78      6.16 o 
   0   6  20       43.19       54.64      6.17 o 
   1   6  20       13.43       11.36      5.97 o 
   2   6  20       90.52      106.60      6.55 o 
   3   6  20        8.08        7.82      5.56 o 
   4   6  20        8.54        0.34      2.51 o 
   5   6  20        0.31        0.34      3.20 o 
  -3   7  20        8.98       11.08     10.37 o 
  -2   7  20        3.71        0.90      6.93 o 
  -1   7  20       22.86       29.61      6.78 o 
   0   7  20       30.22       27.75      6.64 o 
   1   7  20       55.93       56.55      7.18 o 
   2   7  20       33.14       37.82      6.41 o 
   3   7  20       10.93        8.14      5.65 o 
  -1   8  20        0.38        0.25      6.60 o 
   0   8  20       10.16        4.04      6.67 o 
   1   8  20        3.38        9.89      6.22 o 
  -7   0  21       20.83       10.12      7.28 o 
  -5   0  21      698.57      720.76     17.99 o 
  -3   0  21      177.01      167.59      5.14 o 
  -1   0  21       17.35       14.02      4.52 o 
   1   0  21      130.32      129.90      4.04 o 
   3   0  21      123.39      139.11      6.92 o 
   5   0  21       71.51       83.33      6.42 o 
   7   0  21      148.95      151.47      6.93 o 
  -7   1  21        0.01        0.51      4.60 o 
  -6   1  21       28.32        9.64      4.65 o 
  -5   1  21       56.81       48.88      5.13 o 
  -4   1  21       28.27       45.32      4.92 o 
  -3   1  21       16.07       19.62      2.47 o 
  -2   1  21       19.78       23.12      3.34 o 
  -1   1  21      122.90      149.03      3.38 o 
   0   1  21       48.20       49.09      2.31 o 
   1   1  21       11.48       16.34      2.89 o 
   2   1  21      359.44      390.37      7.84 o 
   3   1  21       57.65       55.19      3.32 o 
   4   1  21       55.90       62.74      6.73 o 
   5   1  21      232.93      233.65      5.00 o 
   6   1  21       31.26       34.57      4.01 o 
   7   1  21       18.80       15.03      4.26 o 
  -7   2  21       43.36       21.71     12.55 o 
  -6   2  21       22.18       27.02     10.24 o 
  -5   2  21       60.71       68.78      4.63 o 
  -4   2  21        0.48        0.35      3.04 o 
  -3   2  21        9.54        7.67      2.49 o 
  -2   2  21       16.06       17.63      2.11 o 
  -1   2  21       28.25       31.59      2.80 o 
   0   2  21        0.15        1.41      2.00 o 
   1   2  21        0.00        0.51      1.94 o 
   2   2  21       12.02       11.49      1.92 o 
   3   2  21       70.28       67.05      3.14 o 
   4   2  21        6.16        6.83      3.92 o 
   5   2  21       26.96       34.24      3.96 o 
   6   2  21       37.64       47.99      6.59 o 
  -6   3  21       12.55        8.76      4.34 o 
  -5   3  21        1.46        3.86      3.98 o 
  -4   3  21       19.47       26.37      4.77 o 
  -3   3  21        1.15        1.78      2.05 o 
  -2   3  21       54.31       60.51      3.83 o 
  -1   3  21        0.00        1.12      2.03 o 
   0   3  21      334.94      359.99      4.74 o 
   1   3  21      139.63      142.62      3.22 o 
   2   3  21     1309.27     1315.42      9.82 o 
   3   3  21      235.04      208.73      4.54 o 
   4   3  21        0.90        0.27      2.81 o 
   5   3  21        6.32        5.38      2.75 o 
   6   3  21        0.06        1.56      3.32 o 
  -6   4  21        5.11        4.64      4.97 o 
  -5   4  21        0.11        1.89      3.30 o 
  -4   4  21        0.37       -0.25      1.45 o 
  -3   4  21       82.16       83.21      3.50 o 
  -2   4  21        6.33       11.88      2.73 o 
  -1   4  21      531.53      532.55      7.55 o 
   0   4  21      331.79      319.30     13.10 o 
   1   4  21        4.00        3.03      1.92 o 
   2   4  21        0.53       -0.14      1.07 o 
   3   4  21       93.58      112.54      3.50 o 
   4   4  21      111.72      101.21      5.63 o 
   5   4  21        1.77        1.03      2.51 o 
   6   4  21        2.46        3.12      2.95 o 
  -5   5  21        3.95        0.71      2.91 o 
  -4   5  21       18.26       16.50      4.20 o 
  -3   5  21        1.95        1.60      2.05 o 
  -2   5  21        0.99        0.68      1.28 o 
  -1   5  21        0.50        1.14      5.80 o 
   0   5  21       13.37       11.92      5.79 o 
   1   5  21       54.95       50.87     16.80 o 
   2   5  21       59.35       50.37      9.85 o 
   3   5  21        0.09        0.66      1.71 o 
   4   5  21       15.45        6.96      2.90 o 
   5   5  21       18.66        9.99      4.22 o 
  -4   6  21        1.18       -1.97      8.66 o 
  -3   6  21       33.77       28.02     21.98 o 
  -2   6  21        6.16       -0.10      6.19 o 
  -1   6  21       27.31       34.52      7.47 o 
   0   6  21      173.24      198.57     10.39 o 
   1   6  21       14.40        5.67      5.41 o 
   2   6  21        2.33        3.27      6.15 o 
   3   6  21        0.01        1.58      4.67 o 
   4   6  21       27.45        4.71      6.03 o 
  -3   7  21        3.05        2.50      7.73 o 
  -2   7  21        6.79       -2.40      7.33 o 
  -1   7  21       22.26       14.77      8.10 o 
   0   7  21       14.78       23.51      6.24 o 
   1   7  21        0.06       -0.72      6.15 o 
   2   7  21       13.10       13.28      6.11 o 
   3   7  21        7.44        9.14      6.25 o 
  -6   0  22      321.18      317.88     12.29 o 
  -4   0  22       14.99       14.90      5.44 o 
  -2   0  22      154.29      141.93      6.17 o 
   0   0  22       53.92       70.32      4.55 o 
   2   0  22      917.68      884.90     10.37 o 
   4   0  22       81.26       91.60      5.64 o 
   6   0  22        2.42        0.87      5.31 o 
  -7   1  22       51.68       45.91     11.62 o 
  -6   1  22        0.52        0.82      4.12 o 
  -5   1  22        4.68        4.08      4.07 o 
  -4   1  22      154.54      162.73      8.01 o 
  -3   1  22      131.47      116.19      3.73 o 
  -2   1  22       44.19       40.37      2.78 o 
  -1   1  22        1.48        2.56      2.30 o 
   0   1  22       69.93       78.05      4.55 o 
   1   1  22        2.69        5.00      2.30 o 
   2   1  22      462.19      471.43      5.03 o 
   3   1  22      411.59      430.23      5.89 o 
   4   1  22        0.00       -1.81      2.99 o 
   5   1  22        2.04        8.41      3.47 o 
   6   1  22        0.69       -0.66      3.18 o 
  -6   2  22       22.50       14.57      7.26 o 
  -5   2  22       58.09       58.20      5.16 o 
  -4   2  22       40.27       50.34      4.10 o 
  -3   2  22       11.13       18.06      2.18 o 
  -2   2  22      425.61      432.71      5.51 o 
  -1   2  22       23.57       20.42      2.07 o 
   0   2  22       78.17       89.80      3.69 o 
   1   2  22       52.97       48.37      2.60 o 
   2   2  22       15.27       14.55      2.52 o 
   3   2  22       61.50       60.69      3.13 o 
   4   2  22      109.56      106.22      4.56 o 
   5   2  22       21.61       31.14      3.43 o 
   6   2  22        0.24       -1.67      3.29 o 
  -6   3  22        0.48        0.61      5.16 o 
  -5   3  22        4.32        2.67      4.35 o 
  -4   3  22        4.06        1.55      3.22 o 
  -3   3  22        0.66        1.16      2.12 o 
  -2   3  22       81.63       85.44      4.11 o 
  -1   3  22       90.87       94.23      5.52 o 
   0   3  22        0.90        1.54      2.01 o 
   1   3  22       21.75       29.99      2.96 o 
   2   3  22       27.62       33.21      2.79 o 
   3   3  22      946.73      937.90      8.22 o 
   4   3  22        7.04        8.45      3.27 o 
   5   3  22      114.83      129.27      5.00 o 
   6   3  22       22.74       10.24      3.72 o 
  -6   4  22       24.65        9.25      5.82 o 
  -5   4  22        1.64        1.93      3.41 o 
  -4   4  22        5.07        4.34      1.57 o 
  -3   4  22       22.09       35.30      5.12 o 
  -2   4  22       92.55       91.64      6.74 o 
  -1   4  22        5.91        4.77      1.77 o 
   0   4  22      209.78      205.74      7.48 o 
   1   4  22       55.95       46.50      3.38 o 
   2   4  22       48.46       42.12      3.94 o 
   3   4  22       27.95       22.98      2.68 o 
   4   4  22       69.88       47.70      5.45 o 
   5   4  22       17.76       12.58      3.33 o 
  -5   5  22       20.33       10.88      3.71 o 
  -4   5  22        0.07       -1.78      2.45 o 
  -3   5  22        3.08        4.14      2.73 o 
  -2   5  22       42.13       30.31      5.46 o 
  -1   5  22       49.95       47.74      7.16 o 
   0   5  22        8.77        5.84      5.77 o 
   1   5  22       62.30       55.78      6.47 o 
   2   5  22        6.53        5.41      6.87 o 
   3   5  22       33.34       29.39     12.35 o 
   4   5  22        4.48        2.80      3.99 o 
   5   5  22       36.08       37.74     12.07 o 
  -4   6  22        4.39        1.53      8.86 o 
  -3   6  22       34.91       18.03     15.78 o 
  -2   6  22        0.50        3.18      7.11 o 
  -1   6  22       20.57       10.73      7.57 o 
   0   6  22       17.27       13.60      7.40 o 
   1   6  22        6.36        0.76      5.13 o 
   2   6  22        4.34       11.74      8.30 o 
   3   6  22        5.37        3.14      4.97 o 
   4   6  22        5.06        6.39      6.90 o 
  -2   7  22       37.96       12.06     13.81 o 
  -1   7  22       34.68       30.14     12.38 o 
   0   7  22        0.62       -3.04      6.37 o 
   1   7  22        0.34       10.79      6.05 o 
   2   7  22        0.04       -4.96      6.80 o 
  -5   0  23      284.79      300.49     10.74 o 
  -3   0  23       80.71       78.68      4.48 o 
  -1   0  23        2.31        0.87      4.08 o 
   1   0  23       14.60       15.96      3.19 o 
   3   0  23      320.59      329.01      7.63 o 
   5   0  23       31.35       23.95      5.50 o 
  -6   1  23        0.93        1.24      5.40 o 
  -5   1  23        1.10        2.03      4.43 o 
  -4   1  23        3.56        5.92      4.23 o 
  -3   1  23        4.48        1.02      2.12 o 
  -2   1  23      596.36      630.82     10.34 o 
  -1   1  23      194.72      193.01      4.20 o 
   0   1  23      142.41      121.49      4.13 o 
   1   1  23        2.03        1.11      2.71 o 
   2   1  23      124.74      137.65      3.04 o 
   3   1  23       58.82       64.49      3.75 o 
   4   1  23        0.03        3.82      3.08 o 
   5   1  23       15.06       11.02      3.72 o 
   6   1  23       15.00       25.55      6.80 o 
  -6   2  23       30.73       15.08      7.28 o 
  -5   2  23        0.04        1.25      3.73 o 
  -4   2  23       11.53       11.97      3.57 o 
  -3   2  23       24.68       24.93      2.41 o 
  -2   2  23        2.81       -0.84      2.66 o 
  -1   2  23       21.85       20.36      2.74 o 
   0   2  23       24.51       28.15      2.74 o 
   1   2  23      152.52      139.43      3.57 o 
   2   2  23      309.85      321.62      3.97 o 
   3   2  23        7.57        2.61      3.28 o 
   4   2  23        0.45        3.04      2.92 o 
   5   2  23       72.65       63.75      4.23 o 
   6   2  23        0.80       -1.87      3.29 o 
  -6   3  23       23.95       22.47     10.57 o 
  -5   3  23        1.21       -0.85      4.04 o 
  -4   3  23        0.21       -0.83      1.87 o 
  -3   3  23       92.37      100.07      4.08 o 
  -2   3  23        8.20        3.77      3.23 o 
  -1   3  23        3.53        3.59      2.03 o 
   0   3  23       64.33       65.50      3.26 o 
   1   3  23        4.76        4.40      2.87 o 
   2   3  23       43.78       46.32      2.05 o 
   3   3  23        4.77        3.29      2.32 o 
   4   3  23        0.61        2.53      4.08 o 
   5   3  23        0.76       -1.13      3.74 o 
  -5   4  23        4.00        8.34      4.06 o 
  -4   4  23        1.29        0.88      3.13 o 
  -3   4  23        0.15        1.19      2.37 o 
  -2   4  23        0.74        1.75      3.48 o 
  -1   4  23        0.63        1.52      1.95 o 
   0   4  23       28.05       26.10      1.74 o 
   1   4  23       26.29       26.19      3.96 o 
   2   4  23       27.75       27.54      3.51 o 
   3   4  23        6.00        5.60      1.87 o 
   4   4  23        7.49        5.13      3.04 o 
   5   4  23      196.55      226.63      6.61 o 
  -4   5  23       12.41        6.42      2.63 o 
  -3   5  23      112.19      111.44      4.03 o 
  -2   5  23       15.36        5.41      6.80 o 
  -1   5  23       13.46       26.11     10.82 o 
   0   5  23        0.00       -0.37      4.56 o 
   1   5  23       34.31       27.21     11.14 o 
   2   5  23       62.96       60.88     13.10 o 
   3   5  23        3.18       -0.73      4.41 o 
   4   5  23        0.55        3.57      6.26 o 
  -3   6  23        4.90       -1.51      7.50 o 
  -2   6  23       22.40        5.33      9.20 o 
  -1   6  23        2.10       -0.23      5.68 o 
   0   6  23        4.20        1.83      5.41 o 
   1   6  23       17.01       17.35      8.11 o 
   2   6  23        5.04        2.86      6.31 o 
   3   6  23       60.80       84.89      6.33 o 
  -1   7  23       37.75       41.60     14.95 o 
   0   7  23       31.52       43.66      9.00 o 
   1   7  23        7.72        7.78      6.33 o 
  -6   0  24       10.09       22.01      8.80 o 
  -4   0  24      448.54      502.98      8.51 o 
  -2   0  24      179.74      170.87      6.90 o 
   0   0  24      183.24      184.71      4.55 o 
   2   0  24      243.58      269.87      6.71 o 
   4   0  24       24.58       37.26      5.16 o 
   6   0  24        0.05        5.83     12.01 o 
  -6   1  24       37.47       15.99      9.82 o 
  -5   1  24        6.11        1.88      4.73 o 
  -4   1  24       44.01       51.05      3.29 o 
  -3   1  24        0.01        0.03      2.28 o 
  -2   1  24       15.84       15.90      3.23 o 
  -1   1  24      142.69      144.74      3.50 o 
   0   1  24        4.43        2.15      2.08 o 
   1   1  24       97.34       93.75      3.34 o 
   2   1  24       85.30       85.75      3.04 o 
   3   1  24      268.85      267.97      5.38 o 
   4   1  24        0.87        2.30      3.13 o 
   5   1  24       11.11       11.90      4.35 o 
   6   1  24        5.68        8.34      5.16 o 
  -6   2  24       44.97       48.07     10.80 o 
  -5   2  24       34.72       45.27      8.17 o 
  -4   2  24        5.79        4.27      2.38 o 
  -3   2  24       17.10       11.76      2.30 o 
  -2   2  24        0.47        0.31      1.98 o 
  -1   2  24       16.04       12.67      2.12 o 
   0   2  24       77.01       70.02      3.97 o 
   1   2  24       52.15       47.84      2.77 o 
   2   2  24        1.72       -0.55      1.82 o 
   3   2  24      105.26      113.94      4.30 o 
   4   2  24       18.57       11.89      3.81 o 
   5   2  24        0.22        0.96      3.64 o 
  -5   3  24        1.52        2.83      5.80 o 
  -4   3  24       12.20        6.22      2.17 o 
  -3   3  24        2.20        2.60      1.43 o 
  -2   3  24       22.34       26.73      3.74 o 
  -1   3  24       10.78       11.79      2.32 o 
   0   3  24        6.69        6.94      2.84 o 
   1   3  24      154.59      148.41      3.46 o 
   2   3  24      173.61      186.73      3.45 o 
   3   3  24       76.76       65.07      2.97 o 
   4   3  24       33.78       37.11      7.45 o 
   5   3  24        3.54        0.62      3.51 o 
  -5   4  24       18.59        8.01      4.42 o 
  -4   4  24       50.59       58.91      9.81 o 
  -3   4  24        4.54        1.73      3.36 o 
  -2   4  24       34.45       54.19      3.56 o 
  -1   4  24        3.57        1.80      1.71 o 
   0   4  24       11.18       12.82      1.82 o 
   1   4  24       38.70       36.31      4.37 o 
   2   4  24       34.18       29.78      4.99 o 
   3   4  24       84.04       70.78      5.08 o 
   4   4  24       53.45       49.76      5.78 o 
   5   4  24        3.33        2.39      3.85 o 
  -4   5  24        1.43        1.74      8.45 o 
  -3   5  24       27.11       18.14     15.62 o 
  -2   5  24        3.60        4.88      6.83 o 
  -1   5  24       12.45        8.28      7.17 o 
   0   5  24       14.28       13.98      6.13 o 
   1   5  24       77.57       89.33      7.85 o 
   2   5  24        4.34        7.06      5.51 o 
   3   5  24       16.42       10.46      6.26 o 
   4   5  24       76.80       76.01     22.84 o 
  -3   6  24       53.36       26.63     22.25 o 
  -2   6  24        7.17        5.40      7.70 o 
  -1   6  24        4.52        2.33      5.73 o 
   0   6  24      105.93      119.58      8.07 o 
   1   6  24       22.92       17.40      7.04 o 
   2   6  24       18.56       12.03      6.20 o 
  -5   0  25        5.45        4.90      9.62 o 
  -3   0  25      112.51      107.95      5.53 o 
  -1   0  25      152.80      163.25      5.48 o 
   1   0  25      169.09      170.35      7.22 o 
   3   0  25       62.76       63.84      5.11 o 
   5   0  25       91.76       86.54      6.31 o 
  -6   1  25        0.53        7.31      5.23 o 
  -5   1  25        0.12       -2.42      4.32 o 
  -4   1  25       67.12       65.44      4.03 o 
  -3   1  25      110.38      104.46      4.34 o 
  -2   1  25       92.50       92.65      3.66 o 
  -1   1  25        0.74        2.95      3.32 o 
   0   1  25      106.25      105.52      2.80 o 
   1   1  25       10.37        9.74      2.64 o 
   2   1  25       45.68       42.08      4.66 o 
   3   1  25       18.28       11.15      2.87 o 
   4   1  25        3.85        3.40      3.58 o 
   5   1  25        6.77        4.21      3.63 o 
  -5   2  25       69.54       72.31      4.93 o 
  -4   2  25        5.70        6.36      2.56 o 
  -3   2  25       41.73       45.56      3.42 o 
  -2   2  25        1.17        2.94      2.55 o 
  -1   2  25       43.45       38.11      3.44 o 
   0   2  25        5.47        4.07      2.69 o 
   1   2  25      166.28      164.69      4.00 o 
   2   2  25       74.50       69.32      3.31 o 
   3   2  25      127.91      143.32      3.69 o 
   4   2  25       87.20      103.04      4.83 o 
   5   2  25       19.96       14.32      5.66 o 
  -5   3  25        7.53        2.80      3.85 o 
  -4   3  25        1.48        2.31      2.09 o 
  -3   3  25       10.13       12.60      4.07 o 
  -2   3  25       14.33       15.61      3.72 o 
  -1   3  25        3.93        4.97      2.68 o 
   0   3  25        7.98        6.55      2.43 o 
   1   3  25        5.79        5.16      2.44 o 
   2   3  25        4.84        4.39      2.73 o 
   3   3  25        3.22        2.69      1.91 o 
   4   3  25       90.03       81.54      3.72 o 
   5   3  25       69.53       85.02      5.74 o 
  -4   4  25        8.55        5.35      3.06 o 
  -3   4  25       38.30       41.85     11.50 o 
  -2   4  25        6.18        4.53      2.11 o 
  -1   4  25        1.12        0.93      1.45 o 
   0   4  25        6.41        6.81      3.36 o 
   1   4  25       10.63       11.99      2.49 o 
   2   4  25        6.31        5.83      1.81 o 
   3   4  25       11.73       -0.05      4.48 o 
   4   4  25        0.03        0.01      2.83 o 
  -3   5  25        1.01        1.19      8.71 o 
  -2   5  25       13.52       10.12      9.57 o 
  -1   5  25        0.14       -0.37      4.93 o 
   0   5  25        0.70       -1.86      5.14 o 
   1   5  25        0.00        1.99      6.87 o 
   2   5  25        1.34        1.57      5.34 o 
   3   5  25       65.87       59.42     12.95 o 
  -2   6  25       58.96       71.41      9.57 o 
  -1   6  25       11.86        3.93      6.08 o 
   0   6  25        0.07       -2.79      6.49 o 
   1   6  25      108.15      148.79      9.79 o 
   2   6  25        1.07        1.53      5.99 o 
  -4   0  26       11.61        7.78      3.95 o 
  -2   0  26        1.84       -1.27      4.77 o 
   0   0  26       81.05       85.99      6.84 o 
   2   0  26        0.34        1.64      3.21 o 
   4   0  26        0.82       -1.95      4.43 o 
  -5   1  26        1.16        5.19      3.78 o 
  -4   1  26        0.76        1.84      2.49 o 
  -3   1  26       11.27        8.78      2.87 o 
  -2   1  26        7.06        8.72      3.19 o 
  -1   1  26      189.21      187.18      3.76 o 
   0   1  26       24.56       25.19      2.95 o 
   1   1  26       12.83       10.52      3.44 o 
   2   1  26        7.32        6.65      2.87 o 
   3   1  26       93.08       96.16      3.69 o 
   4   1  26       17.46       12.73      3.69 o 
   5   1  26       42.69       50.90      4.94 o 
  -5   2  26        0.22       -1.45      2.64 o 
  -4   2  26       16.22        8.09      2.83 o 
  -3   2  26        0.20       -0.59      2.21 o 
  -2   2  26        4.83        3.74      2.63 o 
  -1   2  26        0.16        0.80      2.16 o 
   0   2  26        3.63        2.66      2.40 o 
   1   2  26        0.04        0.18      3.10 o 
   2   2  26        6.12        3.54      3.34 o 
   3   2  26        0.54        2.10      3.00 o 
   4   2  26       28.42       31.23      6.62 o 
   5   2  26        5.48        6.01      4.81 o 
  -4   3  26        0.64        0.92      3.55 o 
  -3   3  26        5.11        3.60      3.96 o 
  -2   3  26       18.11       22.69      4.43 o 
  -1   3  26       50.65       59.76      2.96 o 
   0   3  26       15.35        9.42      2.46 o 
   1   3  26       21.25       23.04      5.81 o 
   2   3  26        3.10        2.90      2.24 o 
   3   3  26        3.14        0.65      2.25 o 
   4   3  26        1.30        2.00      2.76 o 
  -4   4  26        8.46        3.04      3.55 o 
  -3   4  26       15.70       -0.55     10.09 o 
  -2   4  26        5.55        6.63      3.03 o 
  -1   4  26        4.93        2.24      1.84 o 
   0   4  26        0.14        0.34      5.78 o 
   1   4  26       20.33       11.49      5.88 o 
   2   4  26        4.36        3.60      5.13 o 
   3   4  26       14.88        6.41      4.63 o 
   4   4  26       58.92       59.01      8.13 o 
  -3   5  26        1.20       -0.59      6.89 o 
  -2   5  26        9.86        7.14      7.25 o 
  -1   5  26       41.47       39.08     14.27 o 
   0   5  26        1.98        0.59      5.37 o 
   1   5  26        0.19        0.32      5.57 o 
   2   5  26       51.68       51.19     18.25 o 
  -5   0  27        3.54        7.97      5.16 o 
  -3   0  27        0.06       -2.10      4.09 o 
  -1   0  27      155.20      148.99      5.06 o 
   1   0  27      585.80      572.10     12.28 o 
   3   0  27       25.10       21.44      3.91 o 
  -5   1  27        3.19        3.97      3.07 o 
  -4   1  27       14.71       19.20      3.07 o 
  -3   1  27        5.29        7.86      2.88 o 
  -2   1  27       14.50       13.79      3.08 o 
  -1   1  27        4.33        3.09      2.56 o 
   0   1  27       65.14       61.72      3.58 o 
   1   1  27      215.94      228.09      4.47 o 
   2   1  27       73.35       75.74      3.53 o 
   3   1  27       22.10       18.15      2.69 o 
   4   1  27       15.75        9.66      3.89 o 
  -4   2  27       12.05        7.47      3.56 o 
  -3   2  27        7.31        6.66      2.45 o 
  -2   2  27        0.00       -0.38      1.99 o 
  -1   2  27       12.65        6.09      2.46 o 
   0   2  27        4.62        3.26      2.50 o 
   1   2  27      142.62      143.49      4.32 o 
   2   2  27       25.01       26.52      4.34 o 
   3   2  27       13.05        7.92      2.71 o 
   4   2  27       34.57       34.83      7.91 o 
  -4   3  27        4.69        0.25      3.66 o 
  -3   3  27       29.62        7.80      5.70 o 
  -2   3  27       15.60       15.09      4.73 o 
  -1   3  27        1.50        1.60      2.32 o 
   0   3  27       63.19       80.71      2.97 o 
   1   3  27       10.75       10.19      2.79 o 
   2   3  27       64.87       57.35      2.93 o 
   3   3  27        7.23        4.51      2.44 o 
   4   3  27       13.99       13.81      2.93 o 
  -3   4  27        5.42       -0.68      6.50 o 
  -2   4  27       87.99       99.46      8.13 o 
  -1   4  27        1.25       -0.20      4.68 o 
   0   4  27        0.63        1.09      4.86 o 
   1   4  27        1.10       -4.63      6.59 o 
   2   4  27       12.03       11.42      6.29 o 
   3   4  27        2.08        0.25      4.18 o 
  -2   5  27        0.43       -0.66      6.66 o 
  -1   5  27        5.89        2.92      5.70 o 
   0   5  27        3.01        4.09      7.64 o 
   1   5  27        0.49       -0.69      5.95 o 
  -4   0  28        3.34       -0.90      4.23 o 
  -2   0  28        3.75        5.23      5.18 o 
   0   0  28        0.65        1.15      3.10 o 
   2   0  28        0.05       -0.06      5.05 o 
   4   0  28        0.09       -3.07      4.68 o 
  -4   1  28       14.26       18.65      4.18 o 
  -3   1  28       15.36       12.03      2.92 o 
  -2   1  28        0.76       -0.55      3.22 o 
  -1   1  28        0.87        0.50      2.21 o 
   0   1  28      112.68      119.78      4.45 o 
   1   1  28       94.18      104.07      4.00 o 
   2   1  28       12.07        7.30      3.78 o 
   3   1  28       53.13       61.25      5.75 o 
   4   1  28       34.20       27.47      8.23 o 
  -4   2  28        2.44        3.82      5.19 o 
  -3   2  28        2.41        2.13      4.32 o 
  -2   2  28        1.58        2.34      2.79 o 
  -1   2  28        6.04        1.68      1.73 o 
   0   2  28       17.69        8.57      4.69 o 
   1   2  28        0.57        0.06      2.20 o 
   2   2  28        1.02        0.91      2.81 o 
   3   2  28       52.57       61.27      4.06 o 
   4   2  28        0.86        2.48      2.73 o 
  -3   3  28       10.77        3.06      4.11 o 
  -2   3  28       43.47       52.15      3.38 o 
  -1   3  28       19.92       12.92      5.19 o 
   0   3  28        1.80        2.44      2.26 o 
   1   3  28       16.27       11.51      3.86 o 
   2   3  28        1.64        4.52      2.81 o 
   3   3  28       14.44        9.15      3.44 o 
  -2   4  28        0.84       -2.29      7.46 o 
  -1   4  28        0.82        0.24      5.55 o 
   0   4  28       83.79      104.97      6.56 o 
   1   4  28        0.01       -1.49      5.08 o 
   2   4  28       76.39       78.68     23.36 o 
  -3   0  29       10.75       11.44      4.45 o 
  -1   0  29       62.76       69.88      4.55 o 
   1   0  29      241.54      245.35     10.06 o 
   3   0  29       17.71       14.93      3.98 o 
  -3   1  29        0.01       -1.88      2.98 o 
  -2   1  29        0.72        0.46      2.64 o 
  -1   1  29       44.61       42.38      2.82 o 
   0   1  29       13.05       11.82      2.81 o 
   1   1  29       18.82       16.56      3.32 o 
   2   1  29       28.90       16.08      4.04 o 
   3   1  29        7.72       14.38      3.01 o 
  -3   2  29       36.42       32.53      7.48 o 
  -2   2  29        0.05       -3.92      3.92 o 
  -1   2  29       26.81       29.10      9.81 o 
   0   2  29        9.45        8.98      3.25 o 
   1   2  29        1.62        0.85      2.86 o 
   2   2  29        9.03        4.01      3.30 o 
   3   2  29        6.47        2.52      2.62 o 
  -2   3  29        6.05        4.61      3.33 o 
  -1   3  29        3.45        2.67      2.78 o 
   0   3  29        0.03       -0.09      2.95 o 
   1   3  29       14.61       12.25      4.91 o 
   2   3  29        0.12        0.49      4.65 o 
  -1   4  29        4.90        0.37      4.93 o 
   0   4  29       26.55       33.39     13.20 o 
   1   4  29        4.02        9.05      6.46 o 
  -2   0  30       28.12       37.50      5.27 o 
   0   0  30       46.18       32.63      4.24 o 
   2   0  30        0.46        2.24      5.78 o 
  -3   1  30        0.03        0.54      3.31 o 
  -2   1  30       22.85       15.94      4.32 o 
  -1   1  30       28.71       34.77      5.94 o 
   0   1  30        3.03        2.30      2.40 o 
   1   1  30       41.57       34.28      7.66 o 
   2   1  30       62.92       55.90      4.00 o 
  -2   2  30        3.76        3.44      3.19 o 
  -1   2  30        0.47        2.15      3.26 o 
   0   2  30       41.50       47.37      3.38 o 
   1   2  30        2.74        1.15      2.76 o 
   2   2  30        8.97        4.83      2.96 o 
  -1   3  30        9.07        3.75      5.95 o 
   0   3  30        4.81       -0.09      5.15 o 
   1   3  30        0.06       -2.43      4.93 o 
  -1   0  31        6.30        4.88      4.16 o 
   1   0  31        0.16        2.60      4.79 o 
  -1   1  31        0.16       -0.79      3.47 o 
   0   1  31        0.01       -1.43      3.04 o 
   1   1  31        0.10        1.41      3.12 o 
   0   2  31        9.73        4.23      2.94 o 
                                                 
